# Supplementary material for: Bis[4-(2-benzoyl-1-oxidoethen­yl)-3-hy­droxy­phenyl benzoato]diethano­l­cobalt(II)
Source: Acta Crystallogr Sect E Struct Rep Online. 2010 Jul 31;66(Pt 8):m1038–9. doi: 10.1107/S1600536810029776 (PMC3007494; doi:10.1107/S1600536810029776)
Supplement: Supplementary file 1 [file e-66-m1038-sup1.cif]

##############################################################################
###                                                                        ###
###        Electronic paper (Acta Crystallographica Section E)             ###
###                                                                        ###
##############################################################################
#                                                                            #
# This CIF contains the data in a paper accepted for publication in Acta     #
# Crystallographica Section E. It conforms to the requirements of Notes      #
# for Authors for Section E, and has been peer reviewed under the auspices   #
# of the IUCr Commission on Journals.                                        #
#                                                                            #
# Full details of the Crystallographic Information File format               #
# are given in the paper "The Crystallographic Information File (CIF):       #
# a New Standard Archive File for Crystallography" by S. R. Hall, F. H.      #
# Allen and I. D. Brown [Acta Cryst. (1991), A47, 655-685].                  #
#                                                                            #
# The current version of the core CIF dictionary is obtainable from          #
# ftp://ftp.iucr.org/pub/cif_core.dic. The current version number is 2.4.    #
#                                                                            #
# Software is freely available for graphical display of the structure(s) in  #
# this CIF.  For information consult the CIF home page http://www.iucr.org/  #
# cif/home.html                                                              #
#                                                                            #
# This file may be used for bona fide research purposes within the           #
# scientific community so long as proper attribution is given to the journal # 
# article from which it was obtained.                                        #
#                                                                            #
##############################################################################
                                             
data_global
_audit_creation_method     'form.cif (version 2.0)'
_journal_data_validation_number     ?
_journal_date_recd_electronic     2010-07-26
_journal_date_accepted     2010-07-27
_journal_name_full     'Acta Crystallographica, Section E'
_journal_year     2010
_journal_volume     66
_journal_issue      8
_journal_page_first     m1038
_journal_page_last     m1039
_journal_paper_category     QM
_journal_coeditor_code     HB5579
_publ_contact_author_name     'Yue, Tian-Li'
_publ_contact_author_address
;
College of Food Science and Engineering
Northwest A&F University
Yangling 712100
People's Republic of China
;
_publ_contact_author_email     ytl6503@163.com
_publ_contact_author_fax     '0086-25-83592572'
_publ_contact_author_phone     '0086-25-83592672'
_publ_section_title
;
Bis[4-(2-benzoyl-1-oxidoethenyl)-3-hydroxyphenyl benzoato]diethanolcobalt(II)
;
loop_
    _publ_author_name
    _publ_author_address
    'Bai, Xue-Lian'
;
College of Food Science and Engineering
Northwest A&F University
Yangling 712100
People's Republic of China
;
    'Yue, Tian-Li'
;
College of Food Science and Engineering
Northwest A&F University
Yangling 712100
People's Republic of China
;
    'Yuan, Ya-Hong '
;
College of Food Science and Engineering
Northwest A&F University
Yangling 712100
People's Republic of China
;
    'Zhang, Hua-Wei'
;
School of Pharmaceutical Sciences
Zhejiang University of Technology
Hangzhou 310014
People's Republic of China
;
data_I
_audit_creation_method     SHELXL-97
_chemical_name_systematic
;
Bis[4-(2-benzoyl-1-oxidoethenyl)-3-hydroxyphenyl
benzoato]diethanolcobalt(II)
;
_chemical_name_common     ?
_chemical_formula_moiety     'C48 H42 Co O12'
_chemical_formula_sum     'C48 H42 Co O12'
_chemical_formula_iupac     '[Co (C22 H15 O5)2 (C2 H6 O)2]'
_chemical_formula_weight     869.75
_chemical_melting_point     ?
_symmetry_cell_setting     triclinic
_symmetry_space_group_name_H-M     'P -1'
_symmetry_space_group_name_Hall     '-P 1'
loop_
    _symmetry_equiv_pos_as_xyz
    'x, y, z'
    '-x, -y, -z'
_cell_length_a     7.2068(9)
_cell_length_b     9.4298(12)
_cell_length_c     16.5511(19)
_cell_angle_alpha     106.3580(10)
_cell_angle_beta     95.431(2)
_cell_angle_gamma     90.9200(10)
_cell_volume     1073.3(2)
_cell_formula_units_Z     1
_cell_measurement_reflns_used     25
_cell_measurement_theta_min     9
_cell_measurement_theta_max     12
_cell_measurement_temperature     298(2)
_exptl_crystal_description     block
_exptl_crystal_colour     red
_exptl_crystal_size_max     0.38
_exptl_crystal_size_mid     0.15
_exptl_crystal_size_min     0.10
_exptl_crystal_density_diffrn     1.346
_exptl_crystal_density_meas     ?
_exptl_crystal_density_method     'not measured'
_exptl_crystal_F_000     453
_exptl_absorpt_coefficient_mu     0.464
_exptl_absorpt_correction_type     psi-scan
_exptl_absorpt_process_details     '(North <i>et al.</i>, 1968)'
_exptl_absorpt_correction_T_min     0.844
_exptl_absorpt_correction_T_max     0.955
_exptl_special_details
;
;
_diffrn_ambient_temperature     298(2)
_diffrn_radiation_type     MoK\a
_diffrn_radiation_wavelength     0.71073
_diffrn_radiation_source     'fine-focus sealed tube'
_diffrn_radiation_monochromator     graphite
_diffrn_measurement_device_type     'Enraf--Nonius CAD-4'
_diffrn_measurement_method     '\w/2\q scan'
_diffrn_detector_area_resol_mean     ?
_diffrn_reflns_number     5612
_diffrn_reflns_av_R_equivalents     0.0393
_diffrn_reflns_av_sigmaI/netI     0.0930
_diffrn_reflns_theta_min     2.25
_diffrn_reflns_theta_max     25.00
_diffrn_reflns_theta_full     25.00
_diffrn_measured_fraction_theta_max     0.983
_diffrn_measured_fraction_theta_full     0.983
_diffrn_reflns_limit_h_min     -8
_diffrn_reflns_limit_h_max     7
_diffrn_reflns_limit_k_min     -11
_diffrn_reflns_limit_k_max     11
_diffrn_reflns_limit_l_min     -19
_diffrn_reflns_limit_l_max     19
_diffrn_standards_number     3
_diffrn_standards_interval_count     200
_diffrn_standards_interval_time     120
_diffrn_standards_decay_%     1
_refine_special_details
;
Refinement of <i>F</i>^2^ against ALL reflections. The weighted <i>R</i>-factor
<i>wR</i> and goodness of fit <i>S</i> are based on <i>F</i>^2^, conventional
<i>R</i>-factors <i>R</i> are based on <i>F</i>, with <i>F</i> set to zero for
negative <i>F</i>^2^. The threshold expression of <i>F</i>^2^ >
\s(<i>F</i>^2^) is used only for calculating <i>R</i>-factors(gt) <i>etc</i>.
and is not relevant to the choice of reflections for refinement.
<i>R</i>-factors based on <i>F</i>^2^ are statistically about twice as large
as those based on <i>F</i>, and <i>R</i>- factors based on ALL data will be
even larger.
;
_reflns_number_total     3716
_reflns_number_gt     1953
_reflns_threshold_expression     I>2\s(I)
_refine_ls_structure_factor_coef     Fsqd
_refine_ls_matrix_type     full
_refine_ls_R_factor_all     0.1202
_refine_ls_R_factor_gt     0.0648
_refine_ls_wR_factor_gt     0.1405
_refine_ls_wR_factor_ref     0.1608
_refine_ls_goodness_of_fit_ref     0.945
_refine_ls_restrained_S_all     0.945
_refine_ls_number_reflns     3716
_refine_ls_number_parameters     296
_refine_ls_number_restraints     0
_refine_ls_hydrogen_treatment     constr
_refine_ls_weighting_scheme     calc
_refine_ls_weighting_details
                 'calc w=1/[\s^2^(Fo^2^)+(0.0689P)^2^] where P=(Fo^2^+2Fc^2^)/3'
_atom_sites_solution_hydrogens     geom
_atom_sites_solution_primary     direct
_atom_sites_solution_secondary     difmap
_refine_ls_shift/su_max     0.001
_refine_ls_shift/su_mean     0.000
_refine_diff_density_max     0.328
_refine_diff_density_min     -0.394
_refine_ls_extinction_method     none
_refine_ls_extinction_coef     ?
loop_
    _atom_type_symbol
    _atom_type_description
    _atom_type_scat_dispersion_real
    _atom_type_scat_dispersion_imag
    _atom_type_scat_source
    'C' 'C' 0.0033 0.0016
                         'International Tables Vol C Tables 4.2.6.8 and 6.1.1.4'
    'H' 'H' 0.0000 0.0000
                         'International Tables Vol C Tables 4.2.6.8 and 6.1.1.4'
    'O' 'O' 0.0106 0.0060
                         'International Tables Vol C Tables 4.2.6.8 and 6.1.1.4'
    'Co' 'Co' 0.3494 0.9721
                         'International Tables Vol C Tables 4.2.6.8 and 6.1.1.4'
_computing_data_collection     'CAD-4 Software (Enraf--Nonius, 1989)'
_computing_cell_refinement     'CAD-4 Software (Enraf--Nonius, 1989)'
_computing_data_reduction     'XCAD4 (Harms & Wocadlo, 1995)'
_computing_structure_solution     'SHELXS97 (Sheldrick, 2008)'
_computing_structure_refinement     'SHELXL97 (Sheldrick, 2008)'
_computing_molecular_graphics     'SHELXTL (Sheldrick, 2008)'
_computing_publication_material     'SHELXTL (Sheldrick, 2008)'
loop_
    _atom_site_type_symbol
    _atom_site_label
    _atom_site_fract_x
    _atom_site_fract_y
    _atom_site_fract_z
    _atom_site_U_iso_or_equiv
    _atom_site_adp_type
    _atom_site_calc_flag
    _atom_site_refinement_flags
    _atom_site_occupancy
    _atom_site_disorder_assembly
    _atom_site_disorder_group
    Co Co1 0.5000 0.5000 0.5000 0.0624(4) Uani d S 1 . .
    O O1 0.6698(4) 0.3797(3) 0.55579(17) 0.0628(9) Uani d . 1 . .
    O O2 0.3392(4) 0.5269(4) 0.59728(17) 0.0651(9) Uani d . 1 . .
    O O3 0.0547(4) 0.6632(4) 0.63944(17) 0.0761(11) Uani d . 1 . .
    H H3 0.1307 0.6221 0.6077 0.114 Uiso calc R 1 . .
    O O4 -0.0989(4) 0.7618(4) 0.92129(19) 0.0698(9) Uani d . 1 . .
    O O5 -0.2457(5) 0.5537(4) 0.9277(2) 0.0889(12) Uani d . 1 . .
    O O6 0.3197(5) 0.3103(4) 0.4264(2) 0.0835(11) Uani d . 1 . .
    H H6 0.2093 0.3309 0.4121 0.100 Uiso d R 1 A .
    C C1 0.6744(6) 0.3714(5) 0.6316(3) 0.0496(11) Uani d . 1 . .
    C C2 0.5426(6) 0.4316(5) 0.6878(2) 0.0553(12) Uani d . 1 . .
    H H2 0.5644 0.4225 0.7424 0.066 Uiso calc R 1 . .
    C C3 0.3823(6) 0.5036(5) 0.6703(2) 0.0487(11) Uani d . 1 . .
    C C4 0.2513(5) 0.5608(5) 0.7353(2) 0.0481(11) Uani d . 1 . .
    C C5 0.0949(6) 0.6410(5) 0.7169(2) 0.0507(11) Uani d . 1 . .
    C C6 -0.0226(6) 0.7014(5) 0.7786(3) 0.0587(12) Uani d . 1 . .
    H H6A -0.1229 0.7551 0.7661 0.070 Uiso calc R 1 . .
    C C7 0.0089(6) 0.6822(5) 0.8575(3) 0.0582(12) Uani d . 1 . .
    C C8 0.1538(6) 0.5989(5) 0.8769(3) 0.0658(14) Uani d . 1 . .
    H H8 0.1708 0.5818 0.9297 0.079 Uiso calc R 1 . .
    C C9 0.2720(6) 0.5420(5) 0.8164(3) 0.0597(13) Uani d . 1 . .
    H H9 0.3710 0.4882 0.8302 0.072 Uiso calc R 1 . .
    C C10 0.8321(6) 0.2857(5) 0.6592(2) 0.0510(12) Uani d . 1 . .
    C C11 0.9469(7) 0.2133(6) 0.6006(3) 0.0824(18) Uani d . 1 . .
    H H11 0.9284 0.2200 0.5454 0.099 Uiso calc R 1 . .
    C C12 1.0905(8) 0.1300(7) 0.6226(3) 0.100(2) Uani d . 1 . .
    H H12 1.1665 0.0814 0.5821 0.120 Uiso calc R 1 . .
    C C13 1.1205(8) 0.1191(6) 0.7038(3) 0.0886(18) Uani d . 1 . .
    H H13 1.2125 0.0597 0.7181 0.106 Uiso calc R 1 . .
    C C14 1.0137(8) 0.1964(6) 0.7625(3) 0.0873(19) Uani d . 1 . .
    H H14 1.0363 0.1935 0.8182 0.105 Uiso calc R 1 . .
    C C15 0.8721(7) 0.2792(6) 0.7409(3) 0.0714(15) Uani d . 1 . .
    H H15 0.8016 0.3322 0.7827 0.086 Uiso calc R 1 . .
    C C16 -0.2220(7) 0.6860(6) 0.9529(3) 0.0588(12) Uani d . 1 . .
    C C17 -0.3227(6) 0.7882(5) 1.0192(2) 0.0515(12) Uani d . 1 . .
    C C18 -0.2748(7) 0.9379(6) 1.0524(3) 0.0638(13) Uani d . 1 . .
    H H18 -0.1730 0.9787 1.0348 0.077 Uiso calc R 1 . .
    C C19 -0.3782(7) 1.0260(6) 1.1114(3) 0.0751(15) Uani d . 1 . .
    H H19 -0.3452 1.1261 1.1341 0.090 Uiso calc R 1 . .
    C C20 -0.5292(8) 0.9668(7) 1.1368(3) 0.0784(17) Uani d . 1 . .
    H H20 -0.5986 1.0270 1.1764 0.094 Uiso calc R 1 . .
    C C21 -0.5791(8) 0.8193(7) 1.1042(3) 0.0843(17) Uani d . 1 . .
    H H21 -0.6831 0.7798 1.1208 0.101 Uiso calc R 1 . .
    C C22 -0.4739(7) 0.7297(6) 1.0465(3) 0.0697(14) Uani d . 1 . .
    H H22 -0.5051 0.6290 1.0258 0.084 Uiso calc R 1 . .
    C C23 0.3217(17) 0.1644(13) 0.4320(14) 0.087(5) Uani d P 0.65(3) A 1
    H H23A 0.2041 0.1119 0.4068 0.104 Uiso calc PR 0.65(3) A 1
    H H23B 0.3398 0.1644 0.4909 0.104 Uiso calc PR 0.65(3) A 1
    C C24 0.479(6) 0.090(5) 0.3856(19) 0.116(8) Uani d P 0.65(3) A 1
    H H24A 0.4836 0.1185 0.3344 0.174 Uiso calc PR 0.65(3) A 1
    H H24B 0.4601 -0.0151 0.3719 0.174 Uiso calc PR 0.65(3) A 1
    H H24C 0.5951 0.1202 0.4207 0.174 Uiso calc PR 0.65(3) A 1
    C C23' 0.348(3) 0.165(2) 0.375(3) 0.087(8) Uani d P 0.35(3) A 2
    H H23C 0.4117 0.1730 0.3273 0.104 Uiso calc PR 0.35(3) A 2
    H H23D 0.2272 0.1159 0.3526 0.104 Uiso calc PR 0.35(3) A 2
    C C24' 0.458(11) 0.067(9) 0.418(3) 0.116(14) Uani d P 0.35(3) A 2
    H H24D 0.5487 0.1267 0.4610 0.174 Uiso calc PR 0.35(3) A 2
    H H24E 0.5215 -0.0033 0.3770 0.174 Uiso calc PR 0.35(3) A 2
    H H24F 0.3755 0.0156 0.4433 0.174 Uiso calc PR 0.35(3) A 2
loop_
    _atom_site_aniso_label
    _atom_site_aniso_U_11
    _atom_site_aniso_U_22
    _atom_site_aniso_U_33
    _atom_site_aniso_U_12
    _atom_site_aniso_U_13
    _atom_site_aniso_U_23
    Co1 0.0504(6) 0.0955(8) 0.0497(5) 0.0298(5) 0.0152(4) 0.0298(5)
    O1 0.053(2) 0.094(2) 0.0492(17) 0.0336(18) 0.0160(15) 0.0283(17)
    O2 0.053(2) 0.102(3) 0.0502(17) 0.0321(18) 0.0154(15) 0.0323(17)
    O3 0.056(2) 0.123(3) 0.0579(19) 0.044(2) 0.0174(16) 0.0331(19)
    O4 0.064(2) 0.072(2) 0.077(2) 0.0116(18) 0.0381(18) 0.0150(18)
    O5 0.093(3) 0.066(3) 0.104(3) 0.003(2) 0.051(2) 0.005(2)
    O6 0.058(2) 0.090(3) 0.100(3) 0.027(2) -0.002(2) 0.024(2)
    C1 0.040(3) 0.061(3) 0.049(3) 0.014(2) 0.005(2) 0.017(2)
    C2 0.045(3) 0.080(3) 0.048(2) 0.022(3) 0.013(2) 0.027(2)
    C3 0.039(3) 0.061(3) 0.048(2) 0.011(2) 0.008(2) 0.017(2)
    C4 0.034(2) 0.062(3) 0.051(2) 0.012(2) 0.010(2) 0.016(2)
    C5 0.041(3) 0.067(3) 0.045(2) 0.009(2) 0.010(2) 0.015(2)
    C6 0.042(3) 0.074(3) 0.062(3) 0.018(2) 0.018(2) 0.018(2)
    C7 0.048(3) 0.065(3) 0.062(3) 0.010(3) 0.023(2) 0.012(2)
    C8 0.058(3) 0.088(4) 0.058(3) 0.014(3) 0.020(3) 0.027(3)
    C9 0.049(3) 0.083(4) 0.055(3) 0.024(3) 0.016(2) 0.029(2)
    C10 0.043(3) 0.067(3) 0.049(3) 0.014(2) 0.010(2) 0.023(2)
    C11 0.073(4) 0.123(5) 0.057(3) 0.053(4) 0.019(3) 0.028(3)
    C12 0.082(4) 0.142(6) 0.083(4) 0.074(4) 0.025(3) 0.034(4)
    C13 0.078(4) 0.115(5) 0.082(4) 0.045(4) 0.004(3) 0.042(3)
    C14 0.085(4) 0.129(5) 0.066(3) 0.052(4) 0.014(3) 0.052(3)
    C15 0.065(3) 0.104(4) 0.058(3) 0.035(3) 0.017(3) 0.038(3)
    C16 0.051(3) 0.071(4) 0.058(3) 0.007(3) 0.018(2) 0.018(3)
    C17 0.048(3) 0.064(3) 0.044(2) 0.010(3) 0.011(2) 0.017(2)
    C18 0.055(3) 0.076(4) 0.059(3) 0.004(3) 0.018(3) 0.013(3)
    C19 0.074(4) 0.075(4) 0.068(3) 0.006(3) 0.013(3) 0.006(3)
    C20 0.084(4) 0.096(5) 0.057(3) 0.026(4) 0.033(3) 0.016(3)
    C21 0.079(4) 0.100(5) 0.086(4) 0.009(4) 0.047(3) 0.032(4)
    C22 0.069(3) 0.071(4) 0.074(3) 0.006(3) 0.032(3) 0.020(3)
    C23 0.072(7) 0.096(9) 0.094(10) 0.027(6) 0.011(7) 0.030(7)
    C24 0.110(14) 0.114(16) 0.12(2) 0.037(12) 0.017(16) 0.017(14)
    C23' 0.072(13) 0.097(16) 0.09(2) 0.027(11) 0.011(12) 0.030(13)
    C24' 0.11(3) 0.11(3) 0.12(4) 0.04(2) 0.02(3) 0.02(3)
_geom_special_details
;
All e.s.d.'s (except the e.s.d. in the dihedral angle between two l.s. planes)
are estimated using the full covariance matrix. The cell e.s.d.'s are taken
into account individually in the estimation of e.s.d.'s in distances, angles
and torsion angles; correlations between e.s.d.'s in cell parameters are only
used when they are defined by crystal symmetry. An approximate (isotropic)
treatment of cell e.s.d.'s is used for estimating e.s.d.'s involving l.s.
planes.
;
loop_
    _geom_bond_atom_site_label_1
    _geom_bond_atom_site_label_2
    _geom_bond_site_symmetry_2
    _geom_bond_distance
    _geom_bond_publ_flag
    Co1 O1 2_666 2.015(2) ?
    Co1 O1 . 2.015(2) y
    Co1 O2 2_666 2.033(3) ?
    Co1 O2 . 2.033(3) y
    Co1 O6 2_666 2.184(4) ?
    Co1 O6 . 2.184(4) y
    O1 C1 . 1.276(4) ?
    O2 C3 . 1.299(4) ?
    O3 C5 . 1.361(4) ?
    O3 H3 . 0.8200 ?
    O4 C16 . 1.360(5) ?
    O4 C7 . 1.417(5) ?
    O5 C16 . 1.202(5) ?
    O6 C23 . 1.405(13) ?
    O6 C23' . 1.43(2) ?
    O6 H6 . 0.8500 ?
    C1 C2 . 1.406(5) ?
    C1 C10 . 1.514(5) ?
    C2 C3 . 1.397(5) ?
    C2 H2 . 0.9300 ?
    C3 C4 . 1.490(5) ?
    C4 C9 . 1.397(5) ?
    C4 C5 . 1.425(5) ?
    C5 C6 . 1.392(5) ?
    C6 C7 . 1.366(6) ?
    C6 H6A . 0.9300 ?
    C7 C8 . 1.384(6) ?
    C8 C9 . 1.375(5) ?
    C8 H8 . 0.9300 ?
    C9 H9 . 0.9300 ?
    C10 C11 . 1.374(5) ?
    C10 C15 . 1.375(5) ?
    C11 C12 . 1.391(6) ?
    C11 H11 . 0.9300 ?
    C12 C13 . 1.373(6) ?
    C12 H12 . 0.9300 ?
    C13 C14 . 1.352(6) ?
    C13 H13 . 0.9300 ?
    C14 C15 . 1.376(6) ?
    C14 H14 . 0.9300 ?
    C15 H15 . 0.9300 ?
    C16 C17 . 1.495(6) ?
    C17 C22 . 1.382(6) ?
    C17 C18 . 1.388(6) ?
    C18 C19 . 1.379(6) ?
    C18 H18 . 0.9300 ?
    C19 C20 . 1.368(7) ?
    C19 H19 . 0.9300 ?
    C20 C21 . 1.371(7) ?
    C20 H20 . 0.9300 ?
    C21 C22 . 1.379(6) ?
    C21 H21 . 0.9300 ?
    C22 H22 . 0.9300 ?
    C23 C24 . 1.50(5) ?
    C23 H23A . 0.9700 ?
    C23 H23B . 0.9700 ?
    C24 H24A . 0.9600 ?
    C24 H24B . 0.9600 ?
    C24 H24C . 0.9600 ?
    C23' C24' . 1.51(8) ?
    C23' H23C . 0.9700 ?
    C23' H23D . 0.9700 ?
    C24' H24D . 0.9600 ?
    C24' H24E . 0.9600 ?
    C24' H24F . 0.9600 ?
loop_
    _geom_angle_atom_site_label_1
    _geom_angle_atom_site_label_2
    _geom_angle_atom_site_label_3
    _geom_angle_site_symmetry_1
    _geom_angle_site_symmetry_3
    _geom_angle
    _geom_angle_publ_flag
    O1 Co1 O1 2_666 . 180.00(13) ?
    O1 Co1 O2 2_666 2_666 88.35(11) ?
    O1 Co1 O2 . 2_666 91.65(11) ?
    O1 Co1 O2 2_666 . 91.65(11) ?
    O1 Co1 O2 . . 88.35(11) ?
    O2 Co1 O2 2_666 . 180.0000(10)
                                 ?
    O1 Co1 O6 2_666 2_666 94.47(13) ?
    O1 Co1 O6 . 2_666 85.53(13) ?
    O2 Co1 O6 2_666 2_666 89.66(13) ?
    O2 Co1 O6 . 2_666 90.34(13) ?
    O1 Co1 O6 2_666 . 85.53(13) ?
    O1 Co1 O6 . . 94.47(13) ?
    O2 Co1 O6 2_666 . 90.34(13) ?
    O2 Co1 O6 . . 89.66(13) ?
    O6 Co1 O6 2_666 . 180.0000(10)
                                 ?
    C1 O1 Co1 . . 127.4(2) ?
    C3 O2 Co1 . . 127.9(3) ?
    C5 O3 H3 . . 109.5 ?
    C16 O4 C7 . . 119.1(4) ?
    C23 O6 C23' . . 40.5(9) ?
    C23 O6 Co1 . . 128.0(6) ?
    C23' O6 Co1 . . 135.4(9) ?
    C23 O6 H6 . . 110.0 ?
    C23' O6 H6 . . 106.9 ?
    Co1 O6 H6 . . 115.0 ?
    O1 C1 C2 . . 124.7(4) ?
    O1 C1 C10 . . 115.6(3) ?
    C2 C1 C10 . . 119.7(3) ?
    C3 C2 C1 . . 126.8(4) ?
    C3 C2 H2 . . 116.6 ?
    C1 C2 H2 . . 116.6 ?
    O2 C3 C2 . . 122.5(4) ?
    O2 C3 C4 . . 115.8(3) ?
    C2 C3 C4 . . 121.7(3) ?
    C9 C4 C5 . . 115.9(4) ?
    C9 C4 C3 . . 123.8(4) ?
    C5 C4 C3 . . 120.3(3) ?
    O3 C5 C6 . . 117.3(4) ?
    O3 C5 C4 . . 122.1(4) ?
    C6 C5 C4 . . 120.6(4) ?
    C7 C6 C5 . . 120.3(4) ?
    C7 C6 H6A . . 119.8 ?
    C5 C6 H6A . . 119.8 ?
    C6 C7 C8 . . 121.0(4) ?
    C6 C7 O4 . . 118.1(4) ?
    C8 C7 O4 . . 120.6(4) ?
    C9 C8 C7 . . 118.5(4) ?
    C9 C8 H8 . . 120.7 ?
    C7 C8 H8 . . 120.7 ?
    C8 C9 C4 . . 123.5(4) ?
    C8 C9 H9 . . 118.2 ?
    C4 C9 H9 . . 118.2 ?
    C11 C10 C15 . . 117.2(4) ?
    C11 C10 C1 . . 119.0(4) ?
    C15 C10 C1 . . 123.8(4) ?
    C10 C11 C12 . . 121.0(4) ?
    C10 C11 H11 . . 119.5 ?
    C12 C11 H11 . . 119.5 ?
    C13 C12 C11 . . 120.4(5) ?
    C13 C12 H12 . . 119.8 ?
    C11 C12 H12 . . 119.8 ?
    C14 C13 C12 . . 118.6(4) ?
    C14 C13 H13 . . 120.7 ?
    C12 C13 H13 . . 120.7 ?
    C13 C14 C15 . . 120.9(4) ?
    C13 C14 H14 . . 119.5 ?
    C15 C14 H14 . . 119.5 ?
    C10 C15 C14 . . 121.7(4) ?
    C10 C15 H15 . . 119.2 ?
    C14 C15 H15 . . 119.2 ?
    O5 C16 O4 . . 122.5(4) ?
    O5 C16 C17 . . 126.1(5) ?
    O4 C16 C17 . . 111.4(5) ?
    C22 C17 C18 . . 119.1(4) ?
    C22 C17 C16 . . 117.6(5) ?
    C18 C17 C16 . . 123.3(4) ?
    C19 C18 C17 . . 119.9(5) ?
    C19 C18 H18 . . 120.0 ?
    C17 C18 H18 . . 120.0 ?
    C20 C19 C18 . . 120.2(5) ?
    C20 C19 H19 . . 119.9 ?
    C18 C19 H19 . . 119.9 ?
    C19 C20 C21 . . 120.5(5) ?
    C19 C20 H20 . . 119.7 ?
    C21 C20 H20 . . 119.7 ?
    C20 C21 C22 . . 119.6(5) ?
    C20 C21 H21 . . 120.2 ?
    C22 C21 H21 . . 120.2 ?
    C21 C22 C17 . . 120.6(5) ?
    C21 C22 H22 . . 119.7 ?
    C17 C22 H22 . . 119.7 ?
    O6 C23 C24 . . 108(2) ?
    O6 C23 H23A . . 110.2 ?
    C24 C23 H23A . . 110.2 ?
    O6 C23 H23B . . 110.2 ?
    C24 C23 H23B . . 110.2 ?
    H23A C23 H23B . . 108.5 ?
    C23 C24 H24A . . 109.5 ?
    C23 C24 H24B . . 109.5 ?
    H24A C24 H24B . . 109.5 ?
    C23 C24 H24C . . 109.5 ?
    H24A C24 H24C . . 109.5 ?
    H24B C24 H24C . . 109.5 ?
    O6 C23' C24' . . 116(4) ?
    O6 C23' H23C . . 108.2 ?
    C24' C23' H23C . . 108.2 ?
    O6 C23' H23D . . 108.2 ?
    C24' C23' H23D . . 108.2 ?
    H23C C23' H23D . . 107.4 ?
    C23' C24' H24D . . 109.5 ?
    C23' C24' H24E . . 109.5 ?
    H24D C24' H24E . . 109.5 ?
    C23' C24' H24F . . 109.5 ?
    H24D C24' H24F . . 109.5 ?
    H24E C24' H24F . . 109.5 ?
loop_
    _geom_torsion_atom_site_label_1
    _geom_torsion_atom_site_label_2
    _geom_torsion_atom_site_label_3
    _geom_torsion_atom_site_label_4
    _geom_torsion_site_symmetry_1
    _geom_torsion_site_symmetry_2
    _geom_torsion_site_symmetry_3
    _geom_torsion_site_symmetry_4
    _geom_torsion
    _geom_torsion_publ_flag
    O1 Co1 O1 C1 2_666 . . .  -8E1(10)
                                      ?
    O2 Co1 O1 C1 2_666 . . . 165.4(4) ?
    O2 Co1 O1 C1 . . . . -14.6(4) ?
    O6 Co1 O1 C1 2_666 . . . 75.9(4) ?
    O6 Co1 O1 C1 . . . . -104.1(4) ?
    O1 Co1 O2 C3 2_666 . . . -164.3(4) ?
    O1 Co1 O2 C3 . . . . 15.7(4) ?
    O2 Co1 O2 C3 2_666 . . .  11E1(10)
                                      ?
    O6 Co1 O2 C3 2_666 . . . -69.8(4) ?
    O6 Co1 O2 C3 . . . . 110.2(4) ?
    O1 Co1 O6 C23 2_666 . . . -172.1(11) ?
    O1 Co1 O6 C23 . . . . 7.9(11) ?
    O2 Co1 O6 C23 2_666 . . . 99.5(11) ?
    O2 Co1 O6 C23 . . . . -80.5(11) ?
    O6 Co1 O6 C23 2_666 . . .  -2E1(10)
                                       ?
    O1 Co1 O6 C23' 2_666 . . . 133(2) ?
    O1 Co1 O6 C23' . . . . -47(2) ?
    O2 Co1 O6 C23' 2_666 . . . 45(2) ?
    O2 Co1 O6 C23' . . . . -135(2) ?
    O6 Co1 O6 C23' 2_666 . . .  -7E1(10)
                                        ?
    Co1 O1 C1 C2 . . . . 8.8(7) ?
    Co1 O1 C1 C10 . . . . -173.2(3) ?
    O1 C1 C2 C3 . . . . 3.0(8) ?
    C10 C1 C2 C3 . . . . -175.0(4) ?
    Co1 O2 C3 C2 . . . . -10.7(6) ?
    Co1 O2 C3 C4 . . . . 168.4(3) ?
    C1 C2 C3 O2 . . . . -1.9(8) ?
    C1 C2 C3 C4 . . . . 179.0(4) ?
    O2 C3 C4 C9 . . . . 178.0(4) ?
    C2 C3 C4 C9 . . . . -3.0(7) ?
    O2 C3 C4 C5 . . . . -2.6(6) ?
    C2 C3 C4 C5 . . . . 176.4(4) ?
    C9 C4 C5 O3 . . . . -177.8(4) ?
    C3 C4 C5 O3 . . . . 2.7(7) ?
    C9 C4 C5 C6 . . . . 2.8(7) ?
    C3 C4 C5 C6 . . . . -176.6(4) ?
    O3 C5 C6 C7 . . . . 179.4(4) ?
    C4 C5 C6 C7 . . . . -1.2(7) ?
    C5 C6 C7 C8 . . . . -2.0(8) ?
    C5 C6 C7 O4 . . . . 171.8(4) ?
    C16 O4 C7 C6 . . . . 113.6(5) ?
    C16 O4 C7 C8 . . . . -72.5(6) ?
    C6 C7 C8 C9 . . . . 3.4(8) ?
    O4 C7 C8 C9 . . . . -170.3(4) ?
    C7 C8 C9 C4 . . . . -1.6(8) ?
    C5 C4 C9 C8 . . . . -1.5(7) ?
    C3 C4 C9 C8 . . . . 178.0(4) ?
    O1 C1 C10 C11 . . . . -5.6(7) ?
    C2 C1 C10 C11 . . . . 172.5(5) ?
    O1 C1 C10 C15 . . . . 172.3(5) ?
    C2 C1 C10 C15 . . . . -9.5(7) ?
    C15 C10 C11 C12 . . . . 3.6(8) ?
    C1 C10 C11 C12 . . . . -178.3(5) ?
    C10 C11 C12 C13 . . . . -0.2(9) ?
    C11 C12 C13 C14 . . . . -3.1(10) ?
    C12 C13 C14 C15 . . . . 2.9(10) ?
    C11 C10 C15 C14 . . . . -3.9(8) ?
    C1 C10 C15 C14 . . . . 178.1(5) ?
    C13 C14 C15 C10 . . . . 0.7(9) ?
    C7 O4 C16 O5 . . . . -1.4(7) ?
    C7 O4 C16 C17 . . . . -179.9(3) ?
    O5 C16 C17 C22 . . . . -9.3(7) ?
    O4 C16 C17 C22 . . . . 169.2(4) ?
    O5 C16 C17 C18 . . . . 172.5(5) ?
    O4 C16 C17 C18 . . . . -9.0(6) ?
    C22 C17 C18 C19 . . . . -0.3(7) ?
    C16 C17 C18 C19 . . . . 177.9(4) ?
    C17 C18 C19 C20 . . . . -0.7(7) ?
    C18 C19 C20 C21 . . . . 0.3(8) ?
    C19 C20 C21 C22 . . . . 1.2(8) ?
    C20 C21 C22 C17 . . . . -2.2(8) ?
    C18 C17 C22 C21 . . . . 1.7(7) ?
    C16 C17 C22 C21 . . . . -176.6(4) ?
    C23' O6 C23 C24 . . . . 40(2) ?
    Co1 O6 C23 C24 . . . . -79(2) ?
    C23 O6 C23' C24' . . . . -40(4) ?
    Co1 O6 C23' C24' . . . . 59(5) ?
loop_
    _geom_hbond_atom_site_label_D
    _geom_hbond_atom_site_label_H
    _geom_hbond_atom_site_label_A
    _geom_hbond_site_symmetry_A
    _geom_hbond_distance_DH
    _geom_hbond_distance_HA
    _geom_hbond_distance_DA
    _geom_hbond_angle_DHA
    O3 H3 O2 . 0.82 1.76 2.489(4) 147
    O6 H6 O3 2_566 0.85 2.02 2.855(4) 168
