# Supplementary material for: Bis[4-(2-benzoyl-1-oxidoethen­yl)-3-hy­droxy­phenyl benzoato]diethano­l­cobalt(II)
Source: Acta Crystallogr Sect E Struct Rep Online. 2010 Jul 31;66(Pt 8):m1038–9. doi: 10.1107/S1600536810029776 (PMC3007494; doi:10.1107/S1600536810029776)
Supplement: Supplementary file 2 [file e-66-m1038-Isup2.hkl]

# 
# h,k,l, Fc-squared, Fo-squared, sigma(Fo-squared) and status flag 
# 
data_I
_shelx_title ' 3                in P-1' 
_shelx_refln_list_code          4 
_shelx_F_calc_maximum      149.03 
_exptl_crystal_F_000       453.00 
_reflns_d_resolution_high  0.8409 
 
loop_ 
 _symmetry_equiv_pos_as_xyz 
 'x, y, z' 
 '-x, -y, -z' 
 
_cell_length_a     7.2068 
_cell_length_b     9.4298 
_cell_length_c    16.5511 
_cell_angle_alpha 106.358 
_cell_angle_beta   95.431 
_cell_angle_gamma  90.920 
 
_shelx_F_squared_multiplier     1.000 
 
loop_ 
 _refln_index_h 
 _refln_index_k 
 _refln_index_l 
 _refln_F_squared_calc 
 _refln_F_squared_meas 
 _refln_F_squared_sigma 
 _refln_observed_status 
   1   0   0      418.53      377.76      7.14 o 
   2   0   0      442.53      357.31     13.40 o 
   3   0   0      177.32      189.45      7.84 o 
   4   0   0      116.57      149.21     12.01 o 
   5   0   0      653.47      639.84     23.69 o 
   6   0   0      186.64      184.84     25.43 o 
   7   0   0       29.73       15.36     15.04 o 
   8   0   0       15.65       40.54     18.42 o 
  -8   1   0       47.01       23.77     15.36 o 
  -7   1   0       29.52       57.87     19.57 o 
  -6   1   0      179.81      173.17     24.35 o 
  -5   1   0      162.15      162.16      9.49 o 
  -4   1   0      132.04      107.70      9.17 o 
  -3   1   0      326.67      382.74     13.83 o 
  -2   1   0       74.05       69.56      6.06 o 
  -1   1   0      409.42      406.32     11.70 o 
   0   1   0     6336.52     6615.57     44.82 o 
   1   1   0      125.93      130.85      8.54 o 
   2   1   0      536.74      597.59     16.13 o 
   3   1   0      152.43      144.85     15.36 o 
   4   1   0      431.33      478.61     21.80 o 
   5   1   0       52.65       45.86     11.31 o 
   6   1   0       47.20       33.40     15.49 o 
   7   1   0       37.63       62.21     20.40 o 
   8   1   0        1.31        9.50     16.64 o 
  -8   2   0       33.13       19.89     17.59 o 
  -7   2   0       17.15       22.50     14.66 o 
  -6   2   0       38.43       21.54     14.28 o 
  -5   2   0      204.19      222.90     14.45 o 
  -4   2   0     1413.43     1365.50     47.77 o 
  -3   2   0        9.69        1.81      4.13 o 
  -2   2   0       28.36       14.42      3.94 o 
  -1   2   0     1238.35     1158.94     20.77 o 
   0   2   0        0.87       16.88     14.50 o 
   1   2   0    20657.52    22317.86    175.91 o 
   2   2   0      780.98      788.59     27.12 o 
   3   2   0      913.08      846.59     23.89 o 
   4   2   0        2.21        1.52      5.85 o 
   5   2   0        0.40        2.31      7.39 o 
   6   2   0       28.19       45.19     16.83 o 
   7   2   0       36.76       54.30     20.33 o 
   8   2   0       40.60       41.17     20.84 o 
  -6   3   0        5.14        3.12     10.96 o 
  -5   3   0      155.36      153.84     12.42 o 
  -4   3   0      291.13      252.02     16.57 o 
  -3   3   0       27.57       21.80      4.51 o 
  -2   3   0      276.20      301.84      9.04 o 
  -1   3   0      131.34      115.92     17.15 o 
   0   3   0       19.94       14.36      6.67 o 
   1   3   0     2902.19     3091.72     39.50 o 
   2   3   0      617.87      552.34     20.71 o 
   3   3   0      227.03      279.68     18.45 o 
   4   3   0       17.38       16.66      7.39 o 
   5   3   0       19.80       18.48      8.41 o 
   6   3   0        2.18        4.59     13.64 o 
   7   3   0       24.73       25.56     18.93 o 
   8   3   0       32.66       64.06     23.20 o 
  -8   4   0       52.94       49.01     13.51 o 
  -7   4   0       15.51       23.14      9.69 o 
  -6   4   0       11.84       34.93     12.30 o 
  -5   4   0       24.96       14.05     10.77 o 
  -4   4   0      107.53      103.98      8.41 o 
  -3   4   0      522.02      565.00     28.25 o 
  -2   4   0        1.67       -1.21      5.22 o 
  -1   4   0      107.68      100.53     13.07 o 
   0   4   0      526.84      538.92     21.37 o 
   1   4   0     1041.98      981.36     41.08 o 
   2   4   0      660.91      736.52     46.91 o 
   3   4   0        7.98       10.02      6.83 o 
   4   4   0       82.46       81.06     12.01 o 
   5   4   0       51.29       74.61     16.57 o 
   6   4   0       16.69       20.27     15.49 o 
   7   4   0        3.42       11.86     17.97 o 
  -7   5   0       35.65       49.65     15.55 o 
  -6   5   0       22.09       34.61     13.32 o 
  -5   5   0       66.06       70.88     17.59 o 
  -4   5   0       18.49       14.11      7.03 o 
  -3   5   0      280.06      303.35     17.73 o 
  -2   5   0       18.71       22.65      7.37 o 
  -1   5   0       22.28       18.90      7.76 o 
   0   5   0      247.12      251.15     11.54 o 
   1   5   0        3.01        0.85      5.77 o 
   2   5   0      188.59      194.31     14.33 o 
   3   5   0       12.68        5.75      7.79 o 
   4   5   0      164.33      174.79     16.88 o 
   5   5   0        5.65        9.49      9.31 o 
   6   5   0        3.39        8.99     15.68 o 
   7   5   0        1.04       23.77     20.71 o 
  -7   6   0       84.14       77.50     19.18 o 
  -6   6   0       28.28       31.74     13.51 o 
  -5   6   0        2.30       17.78     12.87 o 
  -4   6   0        1.81        6.53      7.45 o 
  -3   6   0        2.14        0.03      6.93 o 
  -2   6   0      136.67      141.27     13.57 o 
  -1   6   0      171.56      173.66     23.46 o 
   0   6   0      110.94      108.62     13.05 o 
   1   6   0        9.26        6.37      6.02 o 
   2   6   0       39.97       30.41      8.38 o 
   3   6   0       87.79       56.27     11.06 o 
   4   6   0        1.40        4.13      9.04 o 
   5   6   0        6.80        7.52     10.03 o 
   6   6   0       13.00       41.05     20.97 o 
  -6   7   0       13.20       27.79     12.87 o 
  -5   7   0        3.08        7.07     12.24 o 
  -4   7   0        0.15        3.48      7.28 o 
  -3   7   0      170.63      162.82     17.08 o 
  -2   7   0      100.60      106.71     13.51 o 
  -1   7   0       70.39       60.45     11.93 o 
   0   7   0       15.42       12.87     10.71 o 
   1   7   0        2.97        7.46     10.90 o 
   2   7   0       15.25        9.11     11.28 o 
   3   7   0        6.32       12.28      8.90 o 
   4   7   0        2.12       -4.39      8.45 o 
   5   7   0       25.44       19.94     10.91 o 
   6   7   0        0.68       59.15     23.07 o 
  -5   8   0       17.26        7.90     11.47 o 
  -4   8   0        4.27        5.39      8.99 o 
  -3   8   0       30.87       46.75     11.63 o 
  -2   8   0       18.81       15.71     10.09 o 
  -1   8   0       38.66       43.29     12.39 o 
   0   8   0        2.03        7.97     11.28 o 
   1   8   0        1.71       -0.57     11.35 o 
   2   8   0       34.04       32.00     14.15 o 
   3   8   0        4.80       17.66     14.15 o 
   4   8   0       48.60       15.23     15.87 o 
   5   8   0       14.80       27.15     18.74 o 
  -4   9   0        6.86        6.86      9.56 o 
  -3   9   0       20.59        9.44      9.32 o 
  -2   9   0        3.50       -6.99      7.85 o 
  -1   9   0        3.74        1.46      8.16 o 
   0   9   0        1.64        6.37     12.56 o 
   1   9   0       50.60       72.79     19.89 o 
   2   9   0       26.24       25.88     17.21 o 
   3   9   0        0.50       18.80     13.70 o 
   4   9   0       10.54       17.97     16.70 o 
  -3  10   0        0.13       -2.59      8.50 o 
  -2  10   0       12.56       10.22     14.60 o 
  -1  10   0        3.15       12.87     14.34 o 
   0  10   0        1.13       -1.78     11.60 o 
   1  10   0        8.24       11.86     14.91 o 
   2  10   0        1.19       -4.08     14.72 o 
  -3 -10   1        1.02        2.23     14.60 o 
  -2 -10   1        1.64        7.27     16.25 o 
  -1 -10   1        9.92       23.58     16.32 o 
   0 -10   1        0.31        2.93     12.75 o 
   1 -10   1        1.53       -4.50      8.45 o 
   2 -10   1        4.07       12.79     10.00 o 
   3 -10   1       13.88       13.57     11.66 o 
  -4  -9   1        8.94       11.09     17.85 o 
  -3  -9   1        0.42       -4.33     13.64 o 
  -2  -9   1        4.50       -2.68     12.36 o 
  -1  -9   1       11.56       12.17     13.51 o 
   0  -9   1       29.61       32.31     15.23 o 
   1  -9   1        0.10       -5.10      8.42 o 
   2  -9   1        0.21        1.41     11.15 o 
   3  -9   1        0.06       -2.39      7.69 o 
   4  -9   1       12.06        9.51      8.78 o 
   5  -9   1       21.99       15.11     12.05 o 
  -5  -8   1        0.01        1.53     11.04 o 
  -4  -8   1        0.19       -0.51     13.07 o 
  -3  -8   1        0.94        4.14     13.38 o 
  -2  -8   1        0.42        3.00     12.36 o 
  -1  -8   1       40.36       46.46     14.79 o 
   0  -8   1      163.13      131.81     20.65 o 
   1  -8   1        0.19        8.53      8.92 o 
   2  -8   1        2.64       -6.60      8.06 o 
   3  -8   1       44.82       39.64     10.56 o 
   4  -8   1      131.79      131.80     15.86 o 
   5  -8   1       33.16       39.39     14.40 o 
   6  -8   1       12.49       18.55     12.24 o 
  -6  -7   1        0.53        1.91     14.66 o 
  -5  -7   1        0.24       22.28     33.40 o 
  -4  -7   1       33.11       68.98     13.07 o 
  -3  -7   1       90.65       81.62     13.09 o 
  -2  -7   1        0.43        3.83     10.55 o 
  -1  -7   1        4.11       -3.57      8.86 o 
   0  -7   1      273.58      287.60     20.22 o 
   1  -7   1       99.79      101.89     13.29 o 
   2  -7   1       86.79       92.59     12.60 o 
   3  -7   1       21.45       19.15      8.85 o 
   4  -7   1       35.70       45.74     10.50 o 
   5  -7   1        1.66        6.37     11.35 o 
   6  -7   1       41.87       26.32     13.32 o 
  -6  -6   1        1.01        1.66     17.40 o 
  -5  -6   1       59.14       79.98     15.77 o 
  -4  -6   1      321.66      323.87     38.11 o 
  -3  -6   1      211.66      200.20     16.96 o 
  -2  -6   1        6.73       11.33      7.17 o 
  -1  -6   1       30.52       33.66      9.78 o 
   0  -6   1      667.89      669.46     39.83 o 
   1  -6   1      284.98      287.18     18.38 o 
   2  -6   1        2.67        2.45      6.31 o 
   3  -6   1        4.65        3.31      6.62 o 
   4  -6   1        0.59       -1.16      7.43 o 
   5  -6   1       72.27       77.38     16.83 o 
   6  -6   1       98.05       65.46     17.85 o 
   7  -6   1       48.41       42.89     14.79 o 
  -7  -5   1        1.61        0.25     15.62 o 
  -6  -5   1        9.82        1.47     15.81 o 
  -5  -5   1       21.28       42.06     11.10 o 
  -4  -5   1        3.57        8.77      7.97 o 
  -3  -5   1        4.33       -8.51      6.60 o 
  -2  -5   1      277.70      328.95     26.39 o 
  -1  -5   1      802.64      866.76     38.50 o 
   0  -5   1      605.24      573.74     37.06 o 
   1  -5   1       79.31       91.91     10.18 o 
   2  -5   1       70.29       77.59      9.58 o 
   3  -5   1      193.79      211.12     14.85 o 
   4  -5   1       13.36        7.94      7.84 o 
   5  -5   1      164.59      161.96     23.01 o 
   6  -5   1        6.73       37.73     13.07 o 
   7  -5   1       14.92       34.35     12.81 o 
  -7  -4   1        0.84        5.35     17.34 o 
  -6  -4   1       13.57        2.36     12.94 o 
  -5  -4   1        3.19        2.81     13.48 o 
  -4  -4   1        0.22       -6.87      6.68 o 
  -3  -4   1     1024.79     1099.08     45.57 o 
  -2  -4   1     1710.89     1553.52     49.59 o 
  -1  -4   1      486.39      490.20     26.96 o 
   0  -4   1      471.54      455.27     17.71 o 
   1  -4   1      162.08      132.54     13.19 o 
   2  -4   1       38.24       33.13      4.71 o 
   3  -4   1      260.06      251.39     10.49 o 
   4  -4   1      224.69      235.91     11.77 o 
   5  -4   1       11.25        3.25      9.62 o 
   6  -4   1        0.26       10.64      9.05 o 
   7  -4   1        2.90       15.11      7.78 o 
   8  -4   1       34.97       35.95     11.47 o 
  -8  -3   1       43.59       32.25     20.84 o 
  -7  -3   1        4.79       22.82     17.78 o 
  -6  -3   1        4.98        3.25     13.70 o 
  -5  -3   1       17.16       18.36      8.58 o 
  -4  -3   1       50.31       44.93      9.22 o 
  -3  -3   1      148.47      171.52     17.59 o 
  -2  -3   1      652.08      519.39     26.77 o 
  -1  -3   1        3.47       -6.44      7.20 o 
   0  -3   1     1468.19     1490.52     26.84 o 
   1  -3   1     1239.06     1241.93     15.04 o 
   2  -3   1        7.80       15.61      3.97 o 
   3  -3   1     1490.20     1599.28     24.80 o 
   4  -3   1      477.52      491.78     15.93 o 
   5  -3   1       23.74       46.34     13.32 o 
   6  -3   1       56.40       51.18     15.23 o 
   7  -3   1       36.88       44.30     14.91 o 
  -8  -2   1      115.45       97.14     26.32 o 
  -7  -2   1       72.07      100.26     23.97 o 
  -6  -2   1        3.46        5.55     14.34 o 
  -5  -2   1      281.20      288.77     18.07 o 
  -4  -2   1      304.72      274.54     16.11 o 
  -3  -2   1      306.10      277.26     18.87 o 
  -2  -2   1     3042.38     3573.73     64.50 o 
  -1  -2   1     1571.90     1791.01     38.56 o 
   0  -2   1     6197.16     6592.45     99.30 o 
   1  -2   1        2.84       26.54      9.73 o 
   2  -2   1     1214.39     1199.27     17.90 o 
   3  -2   1        0.97        0.08      3.80 o 
   4  -2   1      141.05      155.81     13.67 o 
   5  -2   1        0.74        1.27      9.75 o 
   6  -2   1        9.09       -1.34      9.37 o 
   7  -2   1        1.38       24.98     15.17 o 
   8  -2   1        0.86       10.26     13.89 o 
  -8  -1   1       47.34       55.71     21.03 o 
  -7  -1   1      169.52      207.97     30.53 o 
  -6  -1   1       70.01       58.51     19.31 o 
  -5  -1   1      235.86      214.04     15.10 o 
  -4  -1   1        0.93        0.46      5.80 o 
  -3  -1   1      526.03      582.81     24.41 o 
  -2  -1   1       32.42       25.94      7.65 o 
  -1  -1   1     3558.77     3469.01     45.76 o 
   0  -1   1     2573.31     2766.90     19.65 o 
   1  -1   1      913.69      959.86     13.30 o 
   2  -1   1     1598.94     1728.88     30.94 o 
   3  -1   1      777.43      958.63     23.93 o 
   4  -1   1      275.37      252.20     10.68 o 
   5  -1   1      149.15      150.55     20.97 o 
   6  -1   1       82.26       79.93     18.48 o 
   7  -1   1        8.92       30.91     15.68 o 
   8  -1   1        0.29       -5.42     15.68 o 
  -8   0   1        0.09       15.30     15.30 o 
  -7   0   1      367.99      358.65     36.84 o 
  -6   0   1      435.10      474.07     39.45 o 
  -5   0   1      283.28      339.19     28.14 o 
  -4   0   1       50.82       54.74      6.41 o 
  -3   0   1      138.04      139.13      8.74 o 
  -2   0   1     1620.19     1642.18     33.40 o 
  -1   0   1      311.82      277.06     11.09 o 
   1   0   1     1070.71     1086.91     24.16 o 
   2   0   1      164.69      182.13     15.71 o 
   3   0   1      100.75      106.55     13.23 o 
   4   0   1      278.26      304.40     22.79 o 
   5   0   1      378.58      334.62     30.53 o 
   6   0   1      110.52      136.78     23.39 o 
   7   0   1        0.13       10.39     14.47 o 
   8   0   1        7.47       10.64     16.06 o 
  -8   1   1        1.67        5.04     16.32 o 
  -7   1   1       46.23       55.07     18.17 o 
  -6   1   1      439.86      459.67     37.03 o 
  -5   1   1       52.47       51.37      6.59 o 
  -4   1   1       37.45       38.15      7.15 o 
  -3   1   1        2.66        3.95      6.63 o 
  -2   1   1      916.77      853.37     24.98 o 
  -1   1   1     1203.71     1201.75     26.39 o 
   0   1   1     2174.81     2198.02     62.60 o 
   1   1   1     9926.71    11515.24    143.73 o 
   2   1   1       65.01       49.14      6.16 o 
   3   1   1      100.60       91.53      8.49 o 
   4   1   1      242.31      277.52     25.30 o 
   5   1   1      376.14      405.69     33.65 o 
   6   1   1       88.64       86.36     20.27 o 
   7   1   1        4.65        8.60     15.23 o 
   8   1   1        0.90       26.96     17.66 o 
  -8   2   1        0.59       -4.27     12.68 o 
  -7   2   1      114.75      131.81     23.39 o 
  -6   2   1      455.16      519.07     36.65 o 
  -5   2   1      352.72      350.95     17.88 o 
  -4   2   1      161.07      143.70     11.05 o 
  -3   2   1      220.28      192.10     10.59 o 
  -2   2   1      380.19      336.83     13.27 o 
  -1   2   1      105.24       91.50      7.68 o 
   0   2   1      496.11      583.84     10.45 o 
   1   2   1    22209.43    23745.33    130.00 o 
   2   2   1     1499.60     1628.80     29.88 o 
   3   2   1      725.51      763.58     33.49 o 
   4   2   1       23.74       16.16      7.32 o 
   5   2   1        4.36        5.62      6.85 o 
   6   2   1       48.39       50.93     18.74 o 
   7   2   1       18.75       40.92     19.06 o 
   8   2   1        0.72       15.68     17.21 o 
  -6   3   1       53.27       29.89     13.26 o 
  -5   3   1      315.16      320.08     14.96 o 
  -4   3   1      416.73      413.52     15.08 o 
  -3   3   1     2017.90     2143.27     30.34 o 
  -2   3   1       33.83       33.80      4.04 o 
  -1   3   1        2.49       -3.99      5.11 o 
   0   3   1       62.03       52.87      4.77 o 
   1   3   1     1581.44     1783.34     30.17 o 
   2   3   1     3985.08     3997.05     52.29 o 
   3   3   1       95.94       90.82     10.58 o 
   4   3   1        9.40        6.18      6.64 o 
   5   3   1        4.36       -4.71      7.33 o 
   6   3   1       21.47       24.47     16.83 o 
   7   3   1       18.70       36.20     20.97 o 
  -8   4   1        0.56       25.88      9.75 o 
  -7   4   1        2.04       35.12     12.17 o 
  -6   4   1      143.64      148.63     22.18 o 
  -5   4   1        4.48       -5.67      6.72 o 
  -4   4   1      574.47      594.34     24.96 o 
  -3   4   1      215.56      204.16      9.43 o 
  -2   4   1       17.73       14.02      6.17 o 
  -1   4   1        2.67        7.00      5.89 o 
   0   4   1       85.82       86.89      6.01 o 
   1   4   1       32.73       28.87      8.86 o 
   2   4   1     4753.77     5061.71    129.90 o 
   3   4   1       17.90        2.01      6.99 o 
   4   4   1        4.72       -5.62      7.62 o 
   5   4   1       78.34       74.95     14.69 o 
   6   4   1        4.54        4.59     16.13 o 
   7   4   1        5.77       12.62     17.59 o 
  -7   5   1       44.97       58.45     15.81 o 
  -6   5   1       38.43       59.08     15.36 o 
  -5   5   1       43.39       42.51     10.22 o 
  -4   5   1       46.48       39.10      8.62 o 
  -3   5   1      112.02      109.22     11.92 o 
  -2   5   1      210.17      229.26     15.05 o 
  -1   5   1        3.78        1.03      5.99 o 
   0   5   1      307.35      313.29     11.03 o 
   1   5   1      408.04      368.96     28.27 o 
   2   5   1      565.48      615.86     24.31 o 
   3   5   1      165.46      144.53     21.10 o 
   4   5   1       27.43       14.78      8.85 o 
   5   5   1       33.67       54.62     19.31 o 
   6   5   1       33.54       62.08     20.52 o 
   7   5   1        0.13       17.59     19.82 o 
  -7   6   1       49.59       45.89     14.72 o 
  -6   6   1       30.73       48.82     15.49 o 
  -5   6   1      128.87      119.16     14.74 o 
  -4   6   1      505.23      517.12     25.87 o 
  -3   6   1      108.74      106.26     16.44 o 
  -2   6   1      103.15      103.13     12.46 o 
  -1   6   1       11.78       20.10     10.26 o 
   0   6   1       53.56       69.47     15.17 o 
   1   6   1        0.17        0.61      5.70 o 
   2   6   1        8.90       11.45      7.50 o 
   3   6   1      261.36      299.83     20.61 o 
   4   6   1        0.47       -0.55      8.18 o 
   5   6   1       50.10       65.87     13.61 o 
   6   6   1        2.06       19.38     16.25 o 
  -6   7   1       51.40       42.64     16.89 o 
  -5   7   1        0.30       -0.08      8.27 o 
  -4   7   1        4.21       10.62      8.41 o 
  -3   7   1      131.75      140.25     15.29 o 
  -2   7   1      329.39      327.53     21.22 o 
  -1   7   1       31.05       42.96     10.62 o 
   0   7   1        0.09        3.51     10.01 o 
   1   7   1       51.33       50.93     14.53 o 
   2   7   1        7.65        5.80     11.98 o 
   3   7   1       40.25       44.99     11.24 o 
   4   7   1        7.55        6.87      9.62 o 
   5   7   1        0.98        6.34      9.99 o 
   6   7   1        1.12      291.28     40.47 o 
  -5   8   1        1.08        1.98     12.36 o 
  -4   8   1       43.28       82.84     33.40 o 
  -3   8   1       96.57       79.95     13.43 o 
  -2   8   1        4.15       -9.18      8.18 o 
  -1   8   1        3.06        4.93      9.05 o 
   0   8   1       10.90       22.05     12.87 o 
   1   8   1       45.68       41.75     15.87 o 
   2   8   1        0.08       -6.82     11.73 o 
   3   8   1        0.84       -7.07     11.35 o 
   4   8   1        4.26       25.30     16.44 o 
   5   8   1        3.99        4.65     14.72 o 
  -4   9   1        8.51        4.53      9.74 o 
  -3   9   1        7.27        6.53      9.32 o 
  -2   9   1        8.00        5.39      9.68 o 
  -1   9   1        6.01       11.15     13.26 o 
   0   9   1       15.16       12.43     13.26 o 
   1   9   1        0.03        3.44     13.51 o 
   2   9   1        0.06        2.04     13.51 o 
   3   9   1        0.11        3.95     14.21 o 
   4   9   1        1.76        3.70     15.36 o 
  -3  10   1        0.07       -5.75      9.31 o 
  -2  10   1        8.76        2.48      9.77 o 
  -1  10   1        0.73        1.15     13.00 o 
   0  10   1       13.33       11.15     12.87 o 
   1  10   1        0.43       11.86     15.49 o 
   2  10   1        1.38        2.36     15.36 o 
   0 -11   2        0.63        5.55     13.96 o 
  -3 -10   2        0.00       -2.17     13.96 o 
  -2 -10   2        0.03       -7.97     12.43 o 
  -1 -10   2       11.22       19.25     15.11 o 
   0 -10   2       11.46        5.48     13.00 o 
   1 -10   2        0.21       -4.48     13.86 o 
   2 -10   2        9.19        2.90      8.72 o 
   3 -10   2        7.65       -2.23      8.80 o 
  -4  -9   2       13.15       17.91     16.13 o 
  -3  -9   2        0.04        4.65     15.87 o 
  -2  -9   2       11.29       11.86     13.64 o 
  -1  -9   2       38.80       34.42     15.04 o 
   0  -9   2        4.81        3.12     11.60 o 
   1  -9   2        6.65        4.09      9.22 o 
   2  -9   2       30.52       41.26     14.63 o 
   3  -9   2       66.68      112.37     37.35 o 
   4  -9   2       55.84       27.98     14.85 o 
   5  -9   2       20.73        6.50     11.03 o 
  -5  -8   2        0.04        4.49     11.04 o 
  -4  -8   2       10.47       10.50     10.07 o 
  -3  -8   2        0.02       -4.27     10.77 o 
  -2  -8   2       38.52       26.07     14.09 o 
  -1  -8   2        0.05       13.96     11.54 o 
   0  -8   2       30.14       30.66     12.49 o 
   1  -8   2       21.16       22.43     10.49 o 
   2  -8   2       44.16       65.59     21.54 o 
   3  -8   2       39.06       49.00     11.25 o 
   4  -8   2        0.12       -5.35      7.48 o 
   5  -8   2        6.96       10.45     10.90 o 
   6  -8   2       51.51       45.76     16.13 o 
  -6  -7   2        6.73       14.13     12.08 o 
  -5  -7   2       34.59       50.43     13.77 o 
  -4  -7   2        9.23       11.79      9.34 o 
  -3  -7   2        1.04        1.13      7.27 o 
  -2  -7   2        0.82        0.19      8.76 o 
  -1  -7   2        4.89        2.68     10.96 o 
   0  -7   2      354.02      342.38     21.59 o 
   1  -7   2      246.51      240.37     18.11 o 
   2  -7   2       27.46       21.89     12.84 o 
   3  -7   2        1.01       -2.05      6.61 o 
   4  -7   2        0.29        1.94      7.80 o 
   5  -7   2      118.33      137.29     23.65 o 
   6  -7   2       79.81       88.66     19.25 o 
  -7  -6   2        6.43       25.11     18.80 o 
  -6  -6   2       13.22       22.40     11.57 o 
  -5  -6   2        0.08        5.00      9.94 o 
  -4  -6   2       93.83       73.45     12.41 o 
  -3  -6   2        1.43       -0.57     10.07 o 
  -2  -6   2        9.03        7.84     11.54 o 
  -1  -6   2       69.46       86.49     15.68 o 
   0  -6   2       12.45        9.02      8.79 o 
   1  -6   2      931.70      912.49     29.32 o 
   2  -6   2        6.76       10.76      7.61 o 
   3  -6   2        0.34       -2.60      6.51 o 
   4  -6   2       51.25       48.51      9.98 o 
   5  -6   2      210.57      173.62     24.92 o 
   6  -6   2       96.73       80.50     18.61 o 
   7  -6   2       79.13       65.90     17.15 o 
  -7  -5   2        8.07       40.86     18.04 o 
  -6  -5   2       14.44       17.11     11.82 o 
  -5  -5   2       14.70       32.44     23.42 o 
  -4  -5   2      223.70      252.29     19.36 o 
  -3  -5   2       77.41       78.27     16.32 o 
  -2  -5   2       14.93        0.76      8.22 o 
  -1  -5   2       31.56       30.40     10.64 o 
   0  -5   2       26.40       18.77      7.16 o 
   1  -5   2     2617.14     2455.07    155.20 o 
   2  -5   2      233.02      217.15      8.11 o 
   3  -5   2      209.45      232.91     15.21 o 
   4  -5   2      174.55      189.38     18.77 o 
   5  -5   2       84.73       66.61     17.66 o 
   6  -5   2       99.26       94.01     19.76 o 
   7  -5   2       35.18       40.79     14.15 o 
  -7  -4   2        7.41       13.19     16.44 o 
  -6  -4   2       17.24       21.86     13.38 o 
  -5  -4   2        6.35        6.96      7.95 o 
  -4  -4   2       26.85       33.53     12.11 o 
  -3  -4   2      132.74      140.86     18.55 o 
  -1  -4   2       13.33       29.77      9.69 o 
   0  -4   2       36.49       41.88      7.46 o 
   1  -4   2      408.66      373.54      9.82 o 
   2  -4   2     2220.47     2578.15     42.74 o 
   3  -4   2        0.52        1.10      4.26 o 
   4  -4   2        0.56       -2.25      4.24 o 
   5  -4   2        6.23       -2.24      6.13 o 
   6  -4   2      124.14      104.59     19.18 o 
   7  -4   2       65.01       52.14     14.02 o 
   8  -4   2       54.84       43.72     12.43 o 
  -8  -3   2       16.44       17.40     16.76 o 
  -7  -3   2       34.89       36.39     18.10 o 
  -6  -3   2       19.63       29.90     10.39 o 
  -5  -3   2       34.61       31.24      9.88 o 
  -4  -3   2       11.24       20.40     11.22 o 
  -3  -3   2      553.48      612.77     32.95 o 
  -2  -3   2      253.33      220.15     18.10 o 
  -1  -3   2     1467.27     1661.05     43.34 o 
   0  -3   2       57.43       46.49      7.36 o 
   1  -3   2      174.95      168.77      7.51 o 
   2  -3   2     4801.76     5279.99     42.26 o 
   3  -3   2      190.09      207.94      9.49 o 
   4  -3   2      167.29      148.51     10.10 o 
   5  -3   2       74.96       71.19     13.89 o 
   6  -3   2       44.45       31.36     12.87 o 
   7  -3   2       19.81       33.33     14.47 o 
  -8  -2   2        1.45       11.41     15.55 o 
  -7  -2   2       25.73       34.74     18.10 o 
  -6  -2   2       11.95        8.54     13.32 o 
  -5  -2   2       27.42       31.87     11.03 o 
  -4  -2   2       11.98       12.87      9.05 o 
  -3  -2   2      241.83      232.77     17.72 o 
  -2  -2   2     1899.94     1947.74     45.32 o 
  -1  -2   2     6090.14     6292.23     75.85 o 
   0  -2   2      654.40      845.37     12.71 o 
   1  -2   2      391.46      480.83     15.43 o 
   2  -2   2     1330.80     1377.95     21.21 o 
   3  -2   2      189.34      202.36      9.29 o 
   4  -2   2       19.53       11.65      4.89 o 
   5  -2   2       72.80       83.37     16.64 o 
   6  -2   2        5.29       23.33     14.02 o 
   7  -2   2       60.64       82.35     19.89 o 
   8  -2   2       40.04       42.26     17.72 o 
  -8  -1   2       13.33       26.96     16.70 o 
  -7  -1   2      208.23      229.84     31.93 o 
  -6  -1   2      170.54      151.95     24.41 o 
  -5  -1   2       77.50       83.62     13.83 o 
  -4  -1   2      451.74      470.57     26.00 o 
  -3  -1   2      317.61      306.77     20.84 o 
  -2  -1   2      147.77      126.52     13.07 o 
  -1  -1   2      350.42      336.53     16.00 o 
   0  -1   2      482.09      542.82     12.76 o 
   1  -1   2    14769.61    15650.66    126.71 o 
   2  -1   2     1275.12     1281.62     33.78 o 
   3  -1   2        0.73        7.81      2.68 o 
   4  -1   2       53.89       45.17      6.17 o 
   5  -1   2      188.70      188.09     22.56 o 
   6  -1   2       68.71       74.70     19.44 o 
   7  -1   2       14.49       17.53     16.64 o 
   8  -1   2        9.82       20.40     13.89 o 
  -8   0   2       20.30       13.96     15.49 o 
  -7   0   2      436.06      498.80     43.28 o 
  -6   0   2      372.53      417.60     36.39 o 
  -5   0   2       62.75       72.87      8.27 o 
  -4   0   2      159.07      141.44     11.31 o 
  -3   0   2      267.04      280.95     17.40 o 
  -2   0   2      298.94      302.62     16.89 o 
  -1   0   2     9591.16     8910.93     86.24 o 
   0   0   2      743.02      666.68     14.34 o 
   1   0   2     3268.08     3209.28     46.78 o 
   2   0   2     1938.38     2231.33     54.08 o 
   3   0   2      473.11      449.80     17.91 o 
   4   0   2      150.95      174.31     18.99 o 
   5   0   2      707.98      721.06     43.09 o 
   6   0   2       33.29       41.43     16.70 o 
   7   0   2        0.14       -3.00     13.51 o 
   8   0   2        0.26       -2.42     15.49 o 
  -8   1   2       56.40       72.09     20.40 o 
  -7   1   2       86.11       84.64     20.33 o 
  -6   1   2     1201.22     1378.44     62.21 o 
  -5   1   2       47.51       46.73      8.62 o 
  -4   1   2      147.04      153.41     15.68 o 
  -3   1   2      552.48      531.31     25.05 o 
  -2   1   2       53.23       74.89      9.88 o 
  -1   1   2        6.63       -4.65      3.10 o 
   0   1   2      524.75      596.00     39.80 o 
   1   1   2     3548.43     4056.56     87.00 o 
   2   1   2      744.77      749.33     28.68 o 
   3   1   2      551.60      563.86     71.45 o 
   4   1   2        0.63       -8.17      5.45 o 
   5   1   2       26.39       26.58     14.53 o 
   6   1   2        0.15       -9.82     11.98 o 
   7   1   2        1.18        3.12     14.66 o 
   8   1   2        0.70        5.04     16.76 o 
  -7   2   2      184.77      141.56     22.56 o 
  -6   2   2      696.07      685.49     42.39 o 
  -5   2   2      225.08      201.81     14.71 o 
  -4   2   2     1255.47     1319.23     44.81 o 
  -3   2   2      858.81      827.29     23.66 o 
  -2   2   2      560.74      626.02     18.34 o 
  -1   2   2      783.23      715.10     16.82 o 
   0   2   2     1546.47     1648.96     22.63 o 
   1   2   2      119.01      104.45      8.36 o 
   2   2   2     1451.73     1502.40     53.92 o 
   3   2   2       18.39       33.16      7.05 o 
   4   2   2       86.34       90.16     10.20 o 
   5   2   2      129.18      113.20     21.10 o 
   6   2   2       90.33      115.49     22.88 o 
   7   2   2       14.98       25.43     16.25 o 
   8   2   2        1.17        0.13     16.57 o 
  -8   3   2        7.16       64.50     12.17 o 
  -7   3   2        6.80       35.69     10.39 o 
  -6   3   2       31.24       44.36     13.26 o 
  -5   3   2     2095.79     2257.81     39.42 o 
  -4   3   2       66.19       60.04      6.90 o 
  -3   3   2        0.72        1.89      4.88 o 
  -2   3   2       97.80       94.73      9.24 o 
  -1   3   2      111.89      132.23      5.27 o 
   0   3   2      384.25      358.71     11.57 o 
   1   3   2     1518.07     1735.45     30.40 o 
   2   3   2      571.41      649.81     28.52 o 
   3   3   2      215.34      231.56     14.75 o 
   4   3   2        0.95       -2.14      6.17 o 
   5   3   2       97.02       76.42     19.69 o 
   6   3   2       41.66       76.68     20.27 o 
   7   3   2       14.35       34.29     19.57 o 
  -7   4   2       17.42       47.93     13.26 o 
  -6   4   2        9.26       18.99     11.79 o 
  -5   4   2     1594.78     1687.67     45.55 o 
  -4   4   2      360.90      388.90     20.81 o 
  -3   4   2      578.59      550.47     14.26 o 
  -2   4   2       69.39       68.82      8.54 o 
  -1   4   2        4.09        5.26      5.71 o 
   0   4   2      730.35      707.01     17.20 o 
   1   4   2      320.08      328.63     34.35 o 
   2   4   2      315.85      280.40     23.42 o 
   3   4   2      332.04      335.79     19.01 o 
   4   4   2       46.54       50.85     10.29 o 
   5   4   2       62.77       88.66     20.84 o 
   6   4   2        1.27       11.22     14.60 o 
   7   4   2       12.26       13.45     17.78 o 
  -7   5   2        9.52       28.24     12.68 o 
  -6   5   2       62.49       86.68     18.61 o 
  -5   5   2      148.35      133.55     30.08 o 
  -4   5   2      652.69      691.88     43.02 o 
  -3   5   2       32.74       37.72      8.99 o 
  -2   5   2       76.92       83.83     17.30 o 
  -1   5   2      119.23      149.81     21.19 o 
   0   5   2      106.01       88.20      7.45 o 
   1   5   2        2.20        1.59      5.37 o 
   2   5   2       38.11       66.19      9.98 o 
   3   5   2      283.10      311.92     24.41 o 
   4   5   2        5.22        9.39      8.06 o 
   5   5   2        6.18       14.66     14.98 o 
   6   5   2       48.91       26.71     17.15 o 
   7   5   2        4.50       18.10     19.44 o 
  -7   6   2        2.76       15.17     12.17 o 
  -6   6   2        1.53       10.20     12.43 o 
  -5   6   2        6.29        4.00      8.05 o 
  -4   6   2      169.79      179.62     28.04 o 
  -3   6   2       63.19       58.72     11.10 o 
  -2   6   2       35.86       32.70      9.86 o 
  -1   6   2       75.61       87.60     12.83 o 
   0   6   2       35.45       38.43     12.24 o 
   1   6   2        0.44       -2.31      5.63 o 
   2   6   2        0.83        0.95      6.93 o 
   3   6   2      208.74      218.82     18.83 o 
   4   6   2       54.37       71.77     13.11 o 
   5   6   2        1.17        0.64     13.38 o 
   6   6   2        0.02        5.86     15.93 o 
  -6   7   2       16.17       23.26     15.42 o 
  -5   7   2       10.04       12.45      9.22 o 
  -4   7   2       66.96       64.17     12.07 o 
  -3   7   2       11.86       11.83      9.01 o 
  -2   7   2       35.27       56.36     11.67 o 
  -1   7   2       63.77       71.98     13.21 o 
   0   7   2        7.78        9.11     10.77 o 
   1   7   2        4.68       -9.82      9.37 o 
   2   7   2        0.08        9.24     11.92 o 
   3   7   2       80.79      108.54     21.16 o 
   4   7   2       64.83       51.16     14.63 o 
   5   7   2        5.96        8.06     11.01 o 
  -5   8   2       20.53       20.77     15.65 o 
  -4   8   2       67.78       58.35     12.37 o 
  -3   8   2        3.29        8.50     15.97 o 
  -2   8   2       85.26       82.72     13.81 o 
  -1   8   2       19.14        3.50      9.32 o 
   0   8   2        1.02       -1.34      9.56 o 
   1   8   2        0.15        5.04     12.43 o 
   2   8   2       13.76        9.43     13.07 o 
   3   8   2       12.37       24.41     15.93 o 
   4   8   2       21.79        5.35     15.11 o 
  -4   9   2        0.80       -9.73      9.59 o 
  -3   9   2        2.14        0.39      9.21 o 
  -2   9   2       18.24       14.16     11.12 o 
  -1   9   2       40.85       47.48     16.19 o 
   0   9   2        3.84        0.19     11.86 o 
   1   9   2        5.70       10.90     12.68 o 
   2   9   2        8.13       15.62     15.17 o 
   3   9   2        0.16        5.04     16.32 o 
  -2  10   2       24.69       -0.18     12.43 o 
  -1  10   2        4.01       12.87     12.81 o 
   0  10   2        0.54        6.31     14.02 o 
   1  10   2        1.41       10.64     13.64 o 
   0 -11   3        1.63        1.59     13.26 o 
   1 -11   3        1.31        0.89     12.30 o 
  -3 -10   3        0.51      -17.66     14.91 o 
  -2 -10   3       10.56       24.67     16.51 o 
  -1 -10   3       11.64        1.91     11.86 o 
   0 -10   3        2.66       12.87     12.49 o 
   1 -10   3        7.90       11.56      9.12 o 
   2 -10   3        1.13        0.05      8.08 o 
   3 -10   3        5.37        9.60      8.38 o 
  -4  -9   3        1.59        9.94     15.87 o 
  -3  -9   3        6.48        3.31     13.64 o 
  -2  -9   3       18.54       18.93     15.11 o 
  -1  -9   3        6.71        2.36     11.92 o 
   0  -9   3        1.11       -4.33      9.37 o 
   1  -9   3       24.94       29.18     10.83 o 
   2  -9   3        0.06        3.76      8.10 o 
   3  -9   3        0.24        8.71      8.34 o 
   4  -9   3        2.44       -6.82      8.54 o 
   5  -9   3       13.41        2.29      8.09 o 
  -5  -8   3        0.22        6.77     11.85 o 
  -4  -8   3        3.00       11.66     13.19 o 
  -3  -8   3       36.51       66.61     18.29 o 
  -2  -8   3        0.57       -9.94      9.88 o 
  -1  -8   3       16.78       17.66     12.62 o 
   0  -8   3        8.04        6.25      9.12 o 
   1  -8   3       66.09       69.12     12.30 o 
   2  -8   3       37.10       49.04     10.65 o 
   3  -8   3       47.17       38.04     10.54 o 
   4  -8   3      111.07      126.45     21.29 o 
   5  -8   3       35.51       22.37     12.17 o 
   6  -8   3        2.28       -5.55      7.90 o 
  -6  -7   3        8.52       34.79     16.28 o 
  -5  -7   3        0.02        6.27      9.28 o 
  -4  -7   3       32.19       35.16     10.95 o 
  -3  -7   3      114.18      130.66     23.46 o 
  -2  -7   3        0.27      -10.20     10.52 o 
  -1  -7   3       68.23       65.08     14.79 o 
   0  -7   3       73.87       78.08     16.13 o 
   1  -7   3      138.42      141.41     14.95 o 
   2  -7   3       16.33       11.73      7.48 o 
   3  -7   3        3.96        3.38      7.19 o 
   4  -7   3       31.14       15.62     13.00 o 
   5  -7   3        8.35        5.55     10.96 o 
   6  -7   3       68.76       65.01     17.21 o 
  -7  -6   3        0.03       28.11     19.12 o 
  -6  -6   3       20.84       28.61     11.68 o 
  -5  -6   3       58.86       67.92     12.49 o 
  -4  -6   3       65.13       50.35     17.15 o 
  -3  -6   3        0.15       -7.46      9.37 o 
  -2  -6   3        0.46        7.14     10.52 o 
  -1  -6   3      240.12      195.54     22.31 o 
   0  -6   3      684.70      686.31     26.25 o 
   1  -6   3      455.31      445.51     21.22 o 
   2  -6   3       20.80       23.66      9.18 o 
   3  -6   3       38.35       33.82      8.76 o 
   4  -6   3       69.11       71.00     16.64 o 
   5  -6   3      165.36      156.16     24.16 o 
   6  -6   3       63.96       48.31     15.11 o 
   7  -6   3       29.99       18.55      9.88 o 
  -7  -5   3        1.45       19.63     18.36 o 
  -6  -5   3       12.97        9.67      9.41 o 
  -5  -5   3       39.85       50.35     15.87 o 
  -4  -5   3        2.80        2.29     11.47 o 
  -3  -5   3       71.83       51.50     13.77 o 
  -2  -5   3      164.93      174.70     20.59 o 
  -1  -5   3       70.56       67.18     12.75 o 
   0  -5   3       70.92       73.58     11.25 o 
   1  -5   3      138.95      108.85     11.25 o 
   2  -5   3      154.67      172.71     13.89 o 
   3  -5   3      172.94      168.83      9.81 o 
   4  -5   3        1.43        0.83      7.90 o 
   5  -5   3      156.31      105.48     20.59 o 
   6  -5   3       25.07       27.09     11.86 o 
   7  -5   3       38.63       35.63     13.38 o 
  -7  -4   3        0.77       26.45     16.32 o 
  -6  -4   3        3.73        7.87     18.61 o 
  -5  -4   3      129.18      103.38     18.61 o 
  -4  -4   3      109.35      100.13     16.19 o 
  -3  -4   3      132.51      111.86     15.93 o 
  -2  -4   3       11.98        5.67      9.69 o 
  -1  -4   3        2.69        4.91      8.03 o 
   0  -4   3      275.88      243.23     13.66 o 
   1  -4   3       85.18       83.55      5.69 o 
   2  -4   3     3184.44     3600.78     36.49 o 
   3  -4   3      162.68      152.61      9.01 o 
   4  -4   3      388.32      355.38     13.65 o 
   5  -4   3       53.89       56.64     10.24 o 
   6  -4   3       93.01       85.85     17.40 o 
   7  -4   3       31.09       46.85     13.00 o 
  -8  -3   3       73.21       98.47     25.94 o 
  -7  -3   3        0.07       10.52     13.64 o 
  -6  -3   3        6.57        5.29      7.71 o 
  -5  -3   3       72.35       58.77     14.34 o 
  -4  -3   3      469.21      491.35     30.85 o 
  -3  -3   3     1041.06     1070.27     42.00 o 
  -2  -3   3       58.78       69.47     11.35 o 
  -1  -3   3     1127.75     1035.28     36.01 o 
   0  -3   3      126.19      121.81      7.02 o 
   1  -3   3      116.62       99.63      6.38 o 
   2  -3   3     3192.22     3866.17     36.65 o 
   3  -3   3      667.12      680.66     18.84 o 
   4  -3   3      245.56      224.15     13.26 o 
   5  -3   3       14.07       15.74     10.26 o 
   6  -3   3      102.28       76.36     16.38 o 
   7  -3   3      104.92      108.61     21.29 o 
  -8  -2   3       13.14       49.78     20.46 o 
  -7  -2   3        4.59        3.19     13.51 o 
  -6  -2   3       15.93       18.75      9.07 o 
  -5  -2   3      254.98      243.60     22.63 o 
  -4  -2   3      772.87      758.85     35.50 o 
  -3  -2   3       14.97       14.85      8.73 o 
  -2  -2   3       23.84       22.88      8.60 o 
  -1  -2   3      613.71      667.58     24.47 o 
   0  -2   3     1802.35     1704.53     33.42 o 
   1  -2   3     2859.92     3161.27     27.77 o 
   2  -2   3      203.22      196.83      8.25 o 
   3  -2   3     4451.20     4874.41     44.46 o 
   4  -2   3       23.43       20.14     10.07 o 
   5  -2   3       63.90       64.31     13.58 o 
   6  -2   3       29.75       13.51     10.33 o 
   7  -2   3       89.94       84.96     19.95 o 
   8  -2   3        9.67       23.71     15.30 o 
  -8  -1   3       43.30       74.25     21.61 o 
  -7  -1   3       57.60       36.52     16.76 o 
  -6  -1   3      145.42      150.19     15.39 o 
  -5  -1   3      307.72      336.15     26.39 o 
  -4  -1   3       43.51       26.90      9.88 o 
  -3  -1   3      190.49      214.30     31.65 o 
  -2  -1   3      187.87      139.24     17.50 o 
  -1  -1   3      147.93       97.59      5.84 o 
   0  -1   3      997.13     1034.08     30.84 o 
   1  -1   3     3640.18     4000.78     98.31 o 
   2  -1   3      734.28      887.03     31.04 o 
   3  -1   3     2567.82     2522.90     59.85 o 
   4  -1   3      252.57      288.79     23.77 o 
   5  -1   3      165.26      160.87     22.12 o 
   6  -1   3       53.39       42.39     14.21 o 
   7  -1   3       53.67       64.88     19.38 o 
   8  -1   3        8.66       11.60     16.06 o 
  -8   0   3      111.97      108.10     23.20 o 
  -7   0   3       24.45       37.22     15.87 o 
  -6   0   3      183.97      163.98     15.39 o 
  -5   0   3      101.52       94.06     10.15 o 
  -3   0   3       90.20      120.46     14.28 o 
  -2   0   3     1075.42     1043.95     32.19 o 
  -1   0   3     4586.64     4498.44     41.00 o 
   0   0   3      869.15     1053.42     39.17 o 
   1   0   3      231.12      260.74     21.22 o 
   2   0   3      260.95      268.86     10.52 o 
   3   0   3      212.99      236.38     16.73 o 
   4   0   3      825.42      922.11     22.02 o 
   5   0   3        6.61        1.78     10.13 o 
   6   0   3       47.47       57.11     17.85 o 
   7   0   3        2.95        3.76     13.70 o 
   8   0   3        2.21        0.70     15.36 o 
  -8   1   3        1.81       23.26     16.25 o 
  -7   1   3        7.17       43.60     16.95 o 
  -6   1   3       16.94       14.40      5.98 o 
  -5   1   3      452.24      462.35     31.10 o 
  -4   1   3      107.37      107.08     14.91 o 
  -3   1   3       70.88      101.72     13.45 o 
  -2   1   3       64.64       32.19      8.22 o 
  -1   1   3      984.39      991.76     18.45 o 
   0   1   3      203.33      229.95     27.25 o 
   1   1   3        0.86        3.82      4.48 o 
   2   1   3      322.62      308.34     11.72 o 
   3   1   3      524.74      506.84     16.53 o 
   4   1   3      711.39      705.62     33.21 o 
   5   1   3       47.18       46.08     15.42 o 
   6   1   3       49.16       80.75     20.20 o 
   7   1   3        9.00       11.03     17.02 o 
   8   1   3        6.39       10.52     16.95 o 
  -7   2   3       70.52       82.22     18.55 o 
  -6   2   3      314.10      316.12     20.37 o 
  -5   2   3     1108.87     1189.39     50.67 o 
  -4   2   3      209.50      178.08     18.55 o 
  -3   2   3      587.16      532.36     19.71 o 
  -2   2   3       19.02       15.54      5.31 o 
  -1   2   3      707.50      773.63     13.48 o 
   0   2   3      514.34      558.45     15.02 o 
   1   2   3      620.00      527.45     16.13 o 
   2   2   3      550.47      509.21     17.03 o 
   3   2   3       95.18      104.45     10.00 o 
   4   2   3        6.24        9.34      6.53 o 
   5   2   3       38.82       31.36     14.66 o 
   6   2   3       12.35       17.40     15.87 o 
   7   2   3       15.34       21.54     16.70 o 
  -8   3   3        0.65       56.09     11.73 o 
  -7   3   3       16.12       55.71     13.19 o 
  -6   3   3       25.54       41.01     13.32 o 
  -5   3   3     1216.43     1237.49     30.84 o 
  -4   3   3      320.44      362.87     19.29 o 
  -3   3   3      538.07      635.47     37.09 o 
  -2   3   3       15.19       23.95      6.24 o 
  -1   3   3      327.21      349.39      9.55 o 
   0   3   3       94.34       91.91      7.62 o 
   1   3   3        6.65       11.87      5.62 o 
   2   3   3       16.54       12.11      5.83 o 
   3   3   3       12.33        9.11      6.61 o 
   4   3   3       23.70       28.70      8.51 o 
   5   3   3       28.04       30.66     15.87 o 
   6   3   3        0.57        0.00     15.81 o 
   7   3   3       10.33        7.07     17.72 o 
  -7   4   3        9.69       35.37     13.07 o 
  -6   4   3       11.64       29.19     13.45 o 
  -5   4   3      798.36      925.06     33.73 o 
  -4   4   3      461.38      490.56     23.97 o 
  -3   4   3      162.03      157.75     12.67 o 
  -2   4   3       22.55       29.15      7.34 o 
  -1   4   3       24.90       30.59      4.25 o 
   0   4   3      206.63      195.75     10.43 o 
   1   4   3      397.15      394.02     23.65 o 
   2   4   3      358.70      325.23     16.98 o 
   3   4   3       30.63       43.70      8.84 o 
   4   4   3        0.94        1.08      7.19 o 
   5   4   3        3.26        1.21     12.11 o 
   6   4   3        0.17       -0.45     14.98 o 
   7   4   3       16.32       42.83     20.14 o 
  -7   5   3        3.04       13.07     11.86 o 
  -6   5   3       70.38       99.56     20.08 o 
  -5   5   3        7.35        6.06      7.10 o 
  -4   5   3     1683.26     1845.98     47.42 o 
  -3   5   3       33.11       28.65      8.03 o 
  -2   5   3       93.51       95.57     11.73 o 
  -1   5   3        0.35        4.22      6.43 o 
   0   5   3       27.71       16.79      5.69 o 
   1   5   3      127.86      152.08     11.67 o 
   2   5   3       48.91       57.26      9.19 o 
   3   5   3        1.32        8.50      7.41 o 
   4   5   3       29.81       17.85     11.12 o 
   5   5   3       32.16       32.89     19.18 o 
   6   5   3       15.15       17.15     19.25 o 
  -7   6   3       17.61       29.32     14.47 o 
  -6   6   3       32.67       30.91     14.91 o 
  -5   6   3       28.54       29.26     10.35 o 
  -4   6   3      439.18      435.96     26.36 o 
  -3   6   3      147.45      140.08     15.22 o 
  -2   6   3      635.32      634.39     26.88 o 
  -1   6   3       56.24       57.80     11.25 o 
   0   6   3        5.00        0.96      8.67 o 
   1   6   3        0.58        4.65      9.05 o 
   2   6   3       52.68       53.07      9.95 o 
   3   6   3       30.19       41.69     10.66 o 
   4   6   3       13.34       15.55     10.13 o 
   5   6   3        2.65        4.33     16.19 o 
   6   6   3        0.03        1.98     15.93 o 
  -6   7   3        0.70       18.29     14.85 o 
  -5   7   3        4.32        3.24      8.53 o 
  -4   7   3        6.41        8.40      8.66 o 
  -3   7   3     1095.03     1205.86     40.56 o 
  -2   7   3        8.30       11.21      8.91 o 
  -1   7   3        3.36       -3.69      7.87 o 
   0   7   3       11.90        9.94     11.47 o 
   1   7   3       10.86       15.23     11.60 o 
   2   7   3       74.53       95.99     19.95 o 
   3   7   3        7.00        4.14     12.30 o 
   4   7   3        5.56       15.77      9.73 o 
   5   7   3        4.12        8.03     13.32 o 
  -5   8   3        3.48        1.98      9.88 o 
  -4   8   3        0.93       -5.38      8.91 o 
  -3   8   3      139.60      144.86     29.06 o 
  -2   8   3        8.77        0.82     11.12 o 
  -1   8   3        0.65       -5.16      9.18 o 
   0   8   3        0.05       -5.67     11.03 o 
   1   8   3       25.25       23.46     14.47 o 
   2   8   3        1.41        6.95     11.60 o 
   3   8   3        2.13        4.08     14.72 o 
   4   8   3        2.67       -1.40     13.58 o 
  -4   9   3        2.93      -16.66     16.76 o 
  -3   9   3       17.99       13.26     14.56 o 
  -2   9   3       25.48       30.25     11.42 o 
  -1   9   3        0.05        0.25     11.35 o 
   0   9   3        2.64        0.45     13.32 o 
   1   9   3        7.02       12.68     13.77 o 
   2   9   3        0.83       -2.93     14.28 o 
   3   9   3        0.30        3.44     15.04 o 
  -1  10   3        0.01       22.50     15.42 o 
   0  10   3        9.70       16.38     14.15 o 
  -1 -11   4        0.47        5.55     12.17 o 
   0 -11   4        0.57        0.51     11.98 o 
   1 -11   4        3.32       -2.85      8.61 o 
  -3 -10   4        3.12       -4.27     15.11 o 
  -2 -10   4        0.91        5.67     14.40 o 
  -1 -10   4        3.28       -2.10     11.79 o 
   0 -10   4        9.06       27.79     14.02 o 
   1 -10   4        0.77        0.39      8.60 o 
   2 -10   4        0.83       -2.71      8.73 o 
   3 -10   4        0.39        1.27      7.52 o 
   4 -10   4       22.79       14.79     13.00 o 
  -4  -9   4        8.64        6.06     14.91 o 
  -3  -9   4        5.14       -2.55     14.09 o 
  -2  -9   4        2.15       -0.96     10.84 o 
  -1  -9   4       12.05       19.12     14.21 o 
   0  -9   4        5.33        1.15     10.71 o 
   1  -9   4        4.62        5.52      8.86 o 
   2  -9   4       33.69       28.48     10.28 o 
   3  -9   4        9.29        2.32      8.71 o 
   4  -9   4       32.04       34.16     14.72 o 
   5  -9   4        0.52       -3.70      5.10 o 
  -5  -8   4        2.87       17.03     12.49 o 
  -4  -8   4       50.08       69.89     14.02 o 
  -3  -8   4        8.60        4.02     13.77 o 
  -2  -8   4       10.00        5.23     11.03 o 
  -1  -8   4       62.56       51.82     15.23 o 
   0  -8   4        7.57        0.90      9.42 o 
   1  -8   4       27.83       29.65     11.35 o 
   2  -8   4       29.55       30.61     10.57 o 
   3  -8   4        8.01        9.06      8.29 o 
   4  -8   4       36.74       17.08     12.24 o 
   5  -8   4       15.51        5.80      9.50 o 
   6  -8   4        8.40       -2.23      7.90 o 
  -6  -7   4       14.75       31.95     17.66 o 
  -5  -7   4       10.50       24.53     11.60 o 
  -4  -7   4        0.07       -5.86     10.90 o 
  -3  -7   4       41.42       20.27     13.96 o 
  -2  -7   4        2.92        3.31     11.35 o 
  -1  -7   4       90.12       98.28     18.04 o 
   0  -7   4       78.23       85.82     13.10 o 
   1  -7   4        7.10       13.27      8.54 o 
   2  -7   4        5.49        3.61      7.53 o 
   3  -7   4       12.33       14.21      7.92 o 
   4  -7   4        1.91        5.61     11.73 o 
   5  -7   4      108.77       76.04     18.74 o 
   6  -7   4       37.11       20.97      9.88 o 
  -7  -6   4        0.06       17.97     18.17 o 
  -6  -6   4       32.06       34.15     11.60 o 
  -5  -6   4       22.75       37.41     15.81 o 
  -4  -6   4       15.42       26.00     13.13 o 
  -3  -6   4      183.16      211.03     25.56 o 
  -2  -6   4      230.96      277.06     26.77 o 
  -1  -6   4      121.84      103.25     16.95 o 
   0  -6   4      244.05      223.30     16.05 o 
   1  -6   4      113.98      117.45     12.29 o 
   2  -6   4      151.90      145.59     14.82 o 
   3  -6   4       14.79       18.95      7.79 o 
   4  -6   4       99.34       92.80     18.55 o 
   5  -6   4      103.78      104.66     20.40 o 
   6  -6   4       74.90       55.71     16.44 o 
   7  -6   4        1.67        4.84      7.39 o 
  -7  -5   4        0.67       13.96     15.74 o 
  -6  -5   4       13.42       11.65      9.58 o 
  -5  -5   4      141.46      148.57     22.63 o 
  -4  -5   4       30.53       40.41     14.60 o 
  -3  -5   4      338.05      412.12     31.68 o 
  -2  -5   4       78.78       95.03     15.49 o 
  -1  -5   4      230.80      262.02     22.56 o 
   0  -5   4      266.51      258.22     15.79 o 
   1  -5   4      616.40      631.92     15.78 o 
   2  -5   4      277.36      265.86     11.14 o 
   3  -5   4      223.72      223.87     11.45 o 
   4  -5   4       53.93       75.85     17.15 o 
   5  -5   4        5.50       12.56     12.17 o 
   6  -5   4       14.30       28.87     11.47 o 
   7  -5   4       28.49       38.69     13.00 o 
  -7  -4   4        7.64       24.03     15.62 o 
  -6  -4   4        0.07       -3.38     12.36 o 
  -5  -4   4      234.53      241.50     26.96 o 
  -4  -4   4      196.98      225.82     24.60 o 
  -3  -4   4       62.86       29.13     12.49 o 
  -2  -4   4      517.61      581.60     32.25 o 
  -1  -4   4       11.63        9.18      8.80 o 
   0  -4   4       30.32       23.35      4.88 o 
   1  -4   4     1303.89     1428.22     22.08 o 
   2  -4   4      128.40      109.28      7.51 o 
   3  -4   4      484.99      542.82     15.83 o 
   4  -4   4        0.72       -2.12      5.61 o 
   5  -4   4        2.05       -2.58      7.23 o 
   6  -4   4      167.92      167.57     16.50 o 
   7  -4   4       49.23       40.54     12.24 o 
  -8  -3   4        0.55       12.36     16.89 o 
  -7  -3   4        0.07       10.96     13.77 o 
  -6  -3   4        2.32        9.43     10.71 o 
  -5  -3   4      195.61      178.85     21.16 o 
  -4  -3   4      496.11      513.46     32.12 o 
  -3  -3   4       11.32        5.10      9.05 o 
  -2  -3   4      306.15      264.32     19.95 o 
  -1  -3   4      199.18      195.99     17.08 o 
   0  -3   4      535.88      497.31     12.54 o 
   1  -3   4      647.36      592.41     17.66 o 
   2  -3   4     2059.82     2224.79     51.57 o 
   3  -3   4      363.65      340.22     18.86 o 
   4  -3   4      124.24      117.59     15.23 o 
   5  -3   4        6.59        5.61     11.15 o 
   6  -3   4      158.11      142.45     21.86 o 
   7  -3   4       23.21       38.56     17.02 o 
  -8  -2   4        0.85       14.40     15.55 o 
  -7  -2   4      110.50       95.99     20.52 o 
  -6  -2   4       26.51       37.22     12.87 o 
  -5  -2   4       12.69       13.45      9.56 o 
  -4  -2   4      981.40     1079.70     44.81 o 
  -3  -2   4      527.34      519.58     28.36 o 
  -2  -2   4     1014.79     1042.35     36.20 o 
  -1  -2   4       35.57       37.85      6.49 o 
   0  -2   4      571.14      660.77     12.88 o 
   1  -2   4       70.26       70.97      5.46 o 
   2  -2   4     1500.30     1653.55     21.42 o 
   3  -2   4      311.82      350.36     23.33 o 
   4  -2   4       36.69       19.89     10.45 o 
   5  -2   4       44.84       52.07     13.51 o 
   6  -2   4       24.46       24.98     13.96 o 
   7  -2   4      165.32      218.55     28.62 o 
   8  -2   4        4.56        6.44     15.11 o 
  -8  -1   4       56.19       73.11     21.86 o 
  -7  -1   4       84.12       58.13     16.57 o 
  -6  -1   4       86.43       75.46     15.87 o 
  -5  -1   4        1.25        1.08      9.82 o 
  -4  -1   4      450.04      480.52     21.95 o 
  -3  -1   4     1465.73     1500.34     31.87 o 
  -2  -1   4      675.78      621.67     29.61 o 
  -1  -1   4     1043.05     1092.45     30.02 o 
   0  -1   4     1848.81     1812.65     55.13 o 
   1  -1   4    12086.85    11911.12    145.61 o 
   2  -1   4     1656.03     1659.39     43.72 o 
   3  -1   4      527.78      547.95     29.19 o 
   4  -1   4      375.82      389.05     28.11 o 
   5  -1   4      377.16      349.41     30.78 o 
   6  -1   4       50.64       31.80     15.74 o 
   7  -1   4       80.24       73.30     20.33 o 
   8  -1   4        2.65        9.43     14.53 o 
  -8   0   4       42.39       71.13     21.80 o 
  -7   0   4       36.75       38.43     14.66 o 
  -6   0   4        8.27        9.11      7.49 o 
  -5   0   4       27.66       14.05     11.66 o 
  -4   0   4       62.19       64.50     13.51 o 
  -3   0   4     1421.30     1571.94     48.89 o 
  -2   0   4      509.15      526.59     25.88 o 
  -1   0   4      254.08      194.17     16.73 o 
   0   0   4     1391.78     1579.13     23.99 o 
   1   0   4       67.84       87.44      6.51 o 
   2   0   4      154.66      168.16      7.36 o 
   3   0   4      182.17      172.20      7.47 o 
   4   0   4     1421.41     1416.17     54.30 o 
   5   0   4      180.52      200.96     24.16 o 
   6   0   4        2.17        3.25     12.17 o 
   7   0   4        0.30       13.70     15.23 o 
   8   0   4       28.19       26.64     17.78 o 
  -8   1   4        7.11       13.58     14.91 o 
  -7   1   4      527.55      488.03     39.01 o 
  -5   1   4       87.01       80.88     16.00 o 
  -4   1   4       46.34       67.75     13.26 o 
  -3   1   4     2824.82     3172.06     70.68 o 
  -2   1   4     1533.36     1792.82     78.65 o 
  -1   1   4        0.75        0.61      3.38 o 
   0   1   4      118.14      104.85      8.57 o 
   1   1   4      289.23      276.30     11.23 o 
   2   1   4      592.25      560.18     16.18 o 
   3   1   4      143.70      135.38      9.75 o 
   4   1   4      298.87      287.84     26.58 o 
   5   1   4       93.97       97.90     19.44 o 
   6   1   4        0.12       16.32     13.00 o 
   7   1   4       10.08       31.29     17.66 o 
   8   1   4       35.81       37.60     19.82 o 
  -7   2   4       38.09       53.03     16.00 o 
  -6   2   4       98.80       95.47     12.82 o 
  -5   2   4       34.48       24.73     12.87 o 
  -4   2   4      350.18      315.11     17.25 o 
  -3   2   4      979.74      991.87     34.04 o 
  -2   2   4      927.84     1123.29     45.95 o 
  -1   2   4       28.14       44.35      6.04 o 
   0   2   4      235.62      230.87     10.90 o 
   1   2   4        1.20        0.46      4.93 o 
   2   2   4      208.51      209.93     11.91 o 
   3   2   4       15.62       18.41      6.18 o 
   4   2   4       18.83       19.60      6.77 o 
   5   2   4      133.93      102.23     19.63 o 
   6   2   4        3.43        3.00     14.40 o 
   7   2   4       10.76        3.82     13.96 o 
  -8   3   4        3.72       88.59     15.55 o 
  -7   3   4        1.52       61.51     14.34 o 
  -6   3   4      358.85      409.22     25.20 o 
  -5   3   4      131.20      112.90     12.98 o 
  -4   3   4     1070.17     1074.78     41.46 o 
  -3   3   4       28.45       25.16      8.80 o 
  -2   3   4        1.93        0.70      4.76 o 
  -1   3   4        8.39        5.44      4.46 o 
   0   3   4      355.94      379.77     14.04 o 
   1   3   4      667.85      632.77     57.14 o 
   2   3   4      213.82      182.56     12.79 o 
   3   3   4        0.39        2.51      5.78 o 
   4   3   4       11.67       19.92      8.67 o 
   5   3   4       79.20       84.52     18.87 o 
   6   3   4      101.53      124.48     25.18 o 
   7   3   4        5.06       -6.50     13.26 o 
  -7   4   4        5.54       40.73     13.89 o 
  -6   4   4      101.30      110.22     14.41 o 
  -5   4   4       47.64       47.25     10.41 o 
  -4   4   4      608.47      609.32     48.63 o 
  -3   4   4      118.59      106.19     11.33 o 
  -2   4   4      478.17      480.51     26.36 o 
  -1   4   4      337.09      373.51     11.60 o 
   0   4   4      545.42      509.63     16.94 o 
   1   4   4       79.74       89.96      9.06 o 
   2   4   4       29.67       38.88      8.36 o 
   3   4   4        0.26       -2.51      6.21 o 
   4   4   4       35.14       38.02      9.90 o 
   5   4   4       43.46       57.62     17.21 o 
   6   4   4       25.50       38.43     19.38 o 
   7   4   4        3.38        1.34     16.25 o 
  -7   5   4        7.08       20.40     14.47 o 
  -6   5   4       19.18       17.85      9.68 o 
  -5   5   4       11.17       20.46      8.69 o 
  -4   5   4       17.41       20.91      8.82 o 
  -3   5   4      553.53      545.79     27.57 o 
  -2   5   4      184.28      178.01     18.45 o 
  -1   5   4        0.39        4.78      7.79 o 
   0   5   4       18.02       23.78      6.41 o 
   1   5   4       19.59       36.77      7.35 o 
   2   5   4        0.50        2.93      6.34 o 
   3   5   4        1.00       -2.32      7.23 o 
   4   5   4        0.18        3.34      7.42 o 
   5   5   4        0.98       -3.12     13.00 o 
   6   5   4        0.03       12.75     17.53 o 
  -6   6   4        2.13        5.75     15.81 o 
  -5   6   4        1.37        5.64      8.72 o 
  -4   6   4       95.62      102.51     13.45 o 
  -3   6   4      389.55      426.26     23.52 o 
  -2   6   4       26.69       21.26      9.68 o 
  -1   6   4        2.98       10.44      8.75 o 
   0   6   4       84.09       64.63     14.91 o 
   1   6   4       31.92       25.43     11.22 o 
   2   6   4        4.26        7.43     10.74 o 
   3   6   4        6.72       17.13      9.05 o 
   4   6   4       10.28       12.52      9.51 o 
   5   6   4        2.12        6.63     14.34 o 
   6   6   4        0.09       18.04     19.57 o 
  -6   7   4        0.12        3.51     11.66 o 
  -5   7   4       23.11       20.75     10.11 o 
  -4   7   4       12.75       19.76      9.40 o 
  -3   7   4      246.34      224.50     19.06 o 
  -2   7   4       22.21       13.00      9.25 o 
  -1   7   4       92.47      105.61     19.31 o 
   0   7   4        0.43        0.96     10.64 o 
   1   7   4        2.33       -1.91     11.15 o 
   2   7   4        0.03       12.17     12.62 o 
   3   7   4        9.77       14.28     14.09 o 
   4   7   4        0.45        5.67     12.36 o 
   5   7   4        0.41        6.82     16.89 o 
  -5   8   4        2.52       -7.61      9.62 o 
  -4   8   4        2.78        3.63      8.97 o 
  -3   8   4       40.07       27.05     11.79 o 
  -2   8   4       84.80       78.22     19.63 o 
  -1   8   4        2.16       -8.48     10.26 o 
   0   8   4        8.14       -1.66     11.54 o 
   1   8   4        2.37       -1.78     13.64 o 
   2   8   4        8.16       13.32     12.17 o 
   3   8   4       12.85       11.66     13.83 o 
   4   8   4        0.25       14.02     16.32 o 
  -3   9   4        0.48      -13.87     22.72 o 
  -2   9   4      113.58      114.20     17.17 o 
  -1   9   4        2.59        7.97     12.75 o 
   0   9   4        6.55        8.16     12.24 o 
   1   9   4        7.35       -5.16     13.89 o 
   2   9   4        0.20        7.52     15.30 o 
  -1 -11   5        6.44        0.96     12.68 o 
   0 -11   5        0.46        0.06     12.94 o 
   1 -11   5        0.10       -3.39      8.95 o 
  -3 -10   5        0.89      -12.81     13.32 o 
  -2 -10   5        0.03       -7.01     12.68 o 
  -1 -10   5        0.57       -0.06     12.30 o 
   0 -10   5        2.05        8.16     12.94 o 
   1 -10   5        1.78       -0.05      8.71 o 
   2 -10   5       15.57       14.34      9.82 o 
   3 -10   5        0.03       -5.80      8.48 o 
  -4  -9   5        0.60       -0.51     17.46 o 
  -3  -9   5        2.50       -7.65     12.87 o 
  -2  -9   5       12.81       35.57     15.11 o 
  -1  -9   5        7.36        3.76     11.79 o 
   0  -9   5        6.75       -2.79      8.65 o 
   1  -9   5       28.60       29.32     10.37 o 
   2  -9   5       24.64       30.00     10.87 o 
   3  -9   5        0.20       -3.67      8.02 o 
   4  -9   5        0.33        2.04     10.20 o 
   5  -9   5       17.27        6.44      8.16 o 
  -5  -8   5        4.24       18.79     10.32 o 
  -4  -8   5        4.87        3.31     13.26 o 
  -3  -8   5        9.71       26.32     16.00 o 
  -2  -8   5       18.95       37.22     16.70 o 
  -1  -8   5        9.03        9.94     11.60 o 
   0  -8   5       27.11       31.77     11.06 o 
   1  -8   5       29.93       38.78     11.83 o 
   2  -8   5       10.63       11.60      8.96 o 
   3  -8   5       32.15       50.88     10.82 o 
   4  -8   5        9.54       -5.99      8.54 o 
   5  -8   5       37.94       28.62     12.75 o 
   6  -8   5        3.48        1.53      7.71 o 
  -6  -7   5        1.45        7.02     10.90 o 
  -5  -7   5        2.88        8.09     15.74 o 
  -4  -7   5       38.71       32.82     15.74 o 
  -3  -7   5      203.15      202.43     27.02 o 
  -2  -7   5       20.38       53.03     14.60 o 
  -1  -7   5       51.53       51.31     15.87 o 
   0  -7   5       20.88       23.57      9.57 o 
   1  -7   5      138.59      141.95     18.74 o 
   2  -7   5        0.20       -2.92      7.19 o 
   3  -7   5       12.28        6.43      7.64 o 
   4  -7   5        0.92       -6.18      9.94 o 
   5  -7   5       35.42       10.01     11.47 o 
   6  -7   5       28.96       11.60      9.82 o 
  -7  -6   5        7.85       22.50     12.49 o 
  -6  -6   5        1.47        6.31     12.68 o 
  -5  -6   5        2.21        5.35     13.00 o 
  -4  -6   5       27.41       29.70     14.02 o 
  -3  -6   5        0.20       -2.10     11.09 o 
  -2  -6   5        2.37        7.07     10.45 o 
  -1  -6   5      111.24      108.99     17.40 o 
   0  -6   5      138.14      159.15     14.36 o 
   1  -6   5       98.80      100.93      8.19 o 
   2  -6   5        4.83        3.60      6.13 o 
   3  -6   5        6.68       11.65      7.68 o 
   4  -6   5      165.11      165.65     23.26 o 
   5  -6   5       58.14       32.44     14.60 o 
   6  -6   5      102.15       69.09     17.27 o 
   7  -6   5        1.17        1.98      4.59 o 
  -7  -5   5       18.76       36.20     18.17 o 
  -6  -5   5        0.04       18.04     14.15 o 
  -5  -5   5        8.87        8.73     12.75 o 
  -4  -5   5       74.25       80.24     17.08 o 
  -3  -5   5       53.24       68.01     14.79 o 
  -2  -5   5      335.43      371.27     27.79 o 
  -1  -5   5        9.45        4.27      9.18 o 
   0  -5   5       39.04       35.91      5.74 o 
   1  -5   5        0.47        3.87      4.23 o 
   2  -5   5      113.10      107.14      8.58 o 
   3  -5   5       20.41       18.02      5.72 o 
   4  -5   5       73.75       80.59     11.24 o 
   5  -5   5        6.15        3.31      9.05 o 
   6  -5   5       63.08       64.31     16.51 o 
   7  -5   5       13.82       21.48      9.88 o 
  -7  -4   5        2.08       19.25     14.21 o 
  -6  -4   5        1.68       -4.40      9.24 o 
  -5  -4   5       31.07       36.27     13.13 o 
  -4  -4   5      230.22      229.01     24.28 o 
  -3  -4   5      263.60      229.07     23.39 o 
  -2  -4   5      197.19      191.40     19.31 o 
  -1  -4   5       32.61       46.15     11.41 o 
   0  -4   5      367.86      396.97     12.92 o 
   1  -4   5      787.29      772.55     16.86 o 
   2  -4   5      382.00      385.27     12.90 o 
   3  -4   5      144.07      161.79      9.19 o 
   4  -4   5       14.54       10.09      6.66 o 
   5  -4   5       84.44       75.00     11.68 o 
   6  -4   5       13.46        9.79      7.65 o 
   7  -4   5      144.11       89.81     18.87 o 
  -8  -3   5       22.19       36.01     17.34 o 
  -6  -3   5       38.63       43.28     13.83 o 
  -5  -3   5       25.10       24.28     11.41 o 
  -4  -3   5     1117.82     1111.38     47.17 o 
  -3  -3   5     1241.52     1243.19     46.53 o 
  -2  -3   5      270.68      260.94     20.33 o 
  -1  -3   5      269.57      236.70     12.66 o 
   0  -3   5      181.45      155.57      7.74 o 
   1  -3   5     1826.50     1858.75     38.35 o 
   2  -3   5     1588.20     1617.32     23.07 o 
   3  -3   5       94.96       81.05      5.88 o 
   4  -3   5       20.61        9.50      9.88 o 
   5  -3   5        4.81       -0.76      8.80 o 
   6  -3   5        0.69        1.21     10.52 o 
   7  -3   5       81.77      111.35     21.93 o 
  -8  -2   5        6.78       35.18     15.74 o 
  -6  -2   5       21.59       25.18     12.05 o 
  -5  -2   5       12.28        6.95     10.39 o 
  -4  -2   5     1462.73     1506.93     54.94 o 
  -3  -2   5      105.07      107.84     15.93 o 
  -2  -2   5      102.48      132.19     15.81 o 
  -1  -2   5      158.91      133.28      9.74 o 
   0  -2   5     1783.39     1711.89     23.56 o 
   1  -2   5     1502.63     1516.93     20.55 o 
   2  -2   5      110.32      101.54      6.50 o 
   3  -2   5       18.70       12.43      9.75 o 
   4  -2   5      148.59      132.51     17.97 o 
   5  -2   5       69.94       65.27     16.70 o 
   6  -2   5       38.78       17.97     14.40 o 
   7  -2   5       30.60       33.46     17.53 o 
   8  -2   5       23.73       16.06     17.46 o 
  -8  -1   5        0.08       21.42     14.66 o 
  -6  -1   5        3.79       -0.25      9.94 o 
  -5  -1   5       87.69       83.57     11.87 o 
  -4  -1   5      311.88      254.63     24.95 o 
  -3  -1   5     1860.97     2032.74     40.62 o 
  -2  -1   5      656.01      598.23     26.51 o 
  -1  -1   5     2888.28     2768.91     48.66 o 
   0  -1   5      207.17      173.66      6.69 o 
   1  -1   5      570.62      644.79     14.94 o 
   2  -1   5      152.73      141.82      5.87 o 
   3  -1   5     1434.05     1438.99     47.23 o 
   4  -1   5      159.01      157.56     20.40 o 
   5  -1   5       63.54       72.79     15.93 o 
   6  -1   5        0.20        1.85     12.56 o 
   7  -1   5        4.85        7.39     12.75 o 
   8  -1   5       12.78       16.06     16.19 o 
  -8   0   5       55.18       67.94     19.82 o 
  -6   0   5      171.11      154.52     14.73 o 
  -5   0   5        3.39        0.93      5.79 o 
  -4   0   5      202.66      258.52     23.65 o 
  -3   0   5     4215.80     4575.54     87.26 o 
  -2   0   5      141.63       83.75     14.09 o 
  -1   0   5     2276.71     2188.01    118.65 o 
   0   0   5      195.16      202.08     11.28 o 
   1   0   5       18.26       22.25      4.89 o 
   2   0   5      909.33      893.21     18.25 o 
   3   0   5     1139.85     1104.62     20.08 o 
   4   0   5      177.64      138.05     19.69 o 
   5   0   5       32.50       40.03     13.64 o 
   6   0   5        6.27        3.31     13.19 o 
   7   0   5        8.00       11.09     13.89 o 
  -8   1   5       19.19       55.32     17.40 o 
  -7   1   5        2.62       17.08     13.70 o 
  -6   1   5       24.25       45.19     15.87 o 
  -5   1   5      149.13      188.47     22.63 o 
  -4   1   5      223.93      263.55     24.54 o 
  -3   1   5      365.74      421.62     27.66 o 
  -2   1   5     1688.57     1983.55     27.25 o 
  -1   1   5      479.66      444.60     13.24 o 
   0   1   5      390.52      411.15     14.62 o 
   1   1   5        3.56        5.99      4.80 o 
   2   1   5     1868.22     1786.31     66.70 o 
   3   1   5      455.97      407.97     15.15 o 
   4   1   5      342.50      335.96     28.55 o 
   5   1   5        8.59        4.27     12.30 o 
   6   1   5       32.34       36.27     17.15 o 
   7   1   5        7.12       15.81     15.36 o 
  -6   2   5       49.52       41.75     15.49 o 
  -5   2   5        1.60       -1.85     11.35 o 
  -4   2   5      282.06      284.69     16.92 o 
  -3   2   5        2.26       -0.58      4.91 o 
  -2   2   5     5257.46     6222.09     58.75 o 
  -1   2   5      126.19      116.70      6.96 o 
   0   2   5      603.02      547.16     17.66 o 
   1   2   5      153.20      153.43     10.43 o 
   2   2   5       16.83       28.52     10.99 o 
   3   2   5       55.23       46.06      7.26 o 
   4   2   5       18.93       21.61     11.47 o 
   5   2   5       57.68       52.33     16.44 o 
   6   2   5       67.63       89.68     22.05 o 
   7   2   5        0.87      -10.64     14.60 o 
  -8   3   5        0.77       86.43     15.68 o 
  -7   3   5        0.18       51.44     12.43 o 
  -6   3   5      137.97      195.95     17.81 o 
  -5   3   5       17.83       10.37      7.29 o 
  -4   3   5       68.58       83.42     13.19 o 
  -3   3   5        5.92        1.28      5.54 o 
  -2   3   5      327.37      344.90     11.87 o 
  -1   3   5      231.05      259.78     10.44 o 
   0   3   5      129.55      108.81      9.39 o 
   1   3   5       41.11       21.09      6.08 o 
   2   3   5       18.21       15.33      6.71 o 
   3   3   5      215.97      213.18     14.54 o 
   4   3   5       20.65       31.80     12.75 o 
   5   3   5       22.03       34.55     15.49 o 
   6   3   5        2.00        4.21     14.15 o 
   7   3   5        0.03       21.16     17.78 o 
  -7   4   5        1.04       38.69     12.87 o 
  -6   4   5       60.12       56.18     11.52 o 
  -5   4   5       19.23       11.32     11.44 o 
  -4   4   5       18.92       17.96      7.96 o 
  -3   4   5      131.20      132.78     12.33 o 
  -2   4   5       65.40       52.33      9.57 o 
  -1   4   5      534.69      524.77     15.63 o 
   0   4   5       41.60       36.71      7.55 o 
   1   4   5       65.19       69.00      8.93 o 
   2   4   5       63.12       50.72      8.11 o 
   3   4   5       17.00       19.04      7.57 o 
   4   4   5       13.67        4.72     12.49 o 
   5   4   5        1.24        1.66     14.21 o 
   6   4   5       31.03       41.37     20.20 o 
  -6   5   5       10.17       19.88      9.92 o 
  -5   5   5      177.75      158.82     16.30 o 
  -4   5   5       69.46       58.43     10.78 o 
  -3   5   5       42.98       37.97     11.60 o 
  -2   5   5        0.63       -3.35      6.65 o 
  -1   5   5      289.67      272.15     17.41 o 
   0   5   5        8.56        3.15      7.90 o 
   1   5   5        0.31        0.54      6.22 o 
   2   5   5        4.12        1.18      6.17 o 
   3   5   5        1.33        1.47      6.72 o 
   4   5   5       23.56       34.95      9.67 o 
   5   5   5        3.82       -6.50     12.36 o 
   6   5   5        9.21       12.43     17.91 o 
  -6   6   5        1.28       -2.36     14.66 o 
  -5   6   5       25.04       31.74     10.40 o 
  -4   6   5       11.98       14.60      9.44 o 
  -3   6   5       40.65       36.71     10.34 o 
  -2   6   5      589.72      629.15     28.20 o 
  -1   6   5      279.80      291.34     27.85 o 
   0   6   5       28.71       28.43     12.56 o 
   1   6   5        1.76       -6.37     10.52 o 
   2   6   5       44.33       44.36     14.85 o 
   3   6   5       18.34       22.98      9.68 o 
   4   6   5        0.18        2.12      7.87 o 
   5   6   5        0.36        1.15     15.04 o 
  -5   7   5        9.80       12.03     10.80 o 
  -4   7   5       18.49        8.43      9.40 o 
  -3   7   5        1.95       -2.32      8.68 o 
  -2   7   5       55.11       52.24     12.66 o 
  -1   7   5       39.02       26.39     13.26 o 
   0   7   5        3.59       10.84     12.11 o 
   1   7   5        0.24       -1.72      9.94 o 
   2   7   5       48.14       64.69     18.17 o 
   3   7   5        0.03       -0.57     11.15 o 
   4   7   5       10.36       10.90     14.79 o 
  -4   8   5        2.52        2.33      9.76 o 
  -3   8   5        7.61        3.80     14.85 o 
  -2   8   5       23.55       17.19     10.97 o 
  -1   8   5        7.54        5.48     11.79 o 
   0   8   5        8.79        9.62     12.49 o 
   1   8   5        6.63       -1.21     11.35 o 
   2   8   5        1.67        8.03     13.96 o 
   3   8   5        1.25       -3.19     11.73 o 
  -3   9   5        2.21        4.39     10.90 o 
  -2   9   5        4.74       10.07     12.17 o 
  -1   9   5       12.80        3.12     11.86 o 
   0   9   5        0.20        2.80     12.81 o 
   1   9   5        2.08        4.72     13.70 o 
   2   9   5        1.32        7.07     13.89 o 
  -1 -11   6        2.68       18.93     17.27 o 
   0 -11   6        3.80       13.26     12.87 o 
   1 -11   6        6.70        7.61      8.87 o 
  -3 -10   6        2.36       -7.01     13.26 o 
  -2 -10   6        0.86       -3.06     12.62 o 
  -1 -10   6        4.02        9.56     12.56 o 
   0 -10   6       21.17       17.40     13.64 o 
   1 -10   6        5.98        3.81      8.88 o 
   2 -10   6        0.03       -4.13      8.79 o 
   3 -10   6       56.38       23.01     12.62 o 
  -4  -9   6        0.39       -8.35     15.68 o 
  -3  -9   6        5.67       -2.74     13.96 o 
  -2  -9   6        0.28       -6.88     12.24 o 
  -1  -9   6        9.96        9.88     11.92 o 
   0  -9   6       19.98       24.18     10.40 o 
   1  -9   6        6.50        6.29      8.89 o 
   2  -9   6       20.22       18.26      9.68 o 
   3  -9   6       48.46       44.93     17.02 o 
   4  -9   6        1.67      -11.35      8.16 o 
   5  -9   6        1.23        1.72      8.80 o 
  -5  -8   6        4.49       -8.86     12.94 o 
  -4  -8   6       23.35       18.36     15.23 o 
  -3  -8   6       10.74       -4.46     10.58 o 
  -2  -8   6        2.95        5.48     11.35 o 
  -1  -8   6       14.68       14.09     13.26 o 
   0  -8   6       31.18       34.74     10.74 o 
   1  -8   6       61.88       55.02     12.43 o 
   2  -8   6       45.24       50.62     11.06 o 
   3  -8   6        3.85       -7.97     10.96 o 
   4  -8   6       27.79       21.10     11.86 o 
   5  -8   6        2.06        1.02     10.45 o 
  -6  -7   6        0.54       -5.04     15.17 o 
  -5  -7   6        4.65       14.72     14.34 o 
  -4  -7   6        0.05       -8.99     11.66 o 
  -3  -7   6      143.84      146.72     24.03 o 
  -2  -7   6        4.17       -4.84     11.03 o 
  -1  -7   6      146.10       98.79     17.97 o 
   0  -7   6       14.96       13.84      9.55 o 
   1  -7   6        3.89        7.79      9.18 o 
   2  -7   6        0.28       -2.93      7.13 o 
   3  -7   6       48.45       34.86     15.74 o 
   4  -7   6       32.28       45.83     17.15 o 
   5  -7   6       21.82       11.92      9.69 o 
   6  -7   6       36.18       26.00     11.15 o 
  -7  -6   6        7.73       19.76     14.56 o 
  -6  -6   6        0.09        0.83     12.56 o 
  -5  -6   6        1.42        1.85     11.66 o 
  -4  -6   6       24.70       17.72     12.81 o 
  -3  -6   6       71.76       77.57     18.10 o 
  -2  -6   6      166.09      186.81     22.56 o 
  -1  -6   6      208.94      232.00     23.39 o 
   0  -6   6       14.62       -0.01      7.13 o 
   1  -6   6        1.59       -2.71      5.50 o 
   2  -6   6      225.14      228.60     13.03 o 
   3  -6   6      176.41      200.43     20.46 o 
   4  -6   6      137.20      120.72     21.61 o 
   5  -6   6       19.24       26.64     12.56 o 
   6  -6   6        2.19       13.00      9.69 o 
   7  -6   6        4.14        2.93      5.42 o 
  -7  -5   6        1.06       -2.80     14.47 o 
  -6  -5   6       22.02       19.38     14.53 o 
  -5  -5   6        3.04        4.53     13.26 o 
  -4  -5   6       27.92       37.67     14.40 o 
  -3  -5   6       83.74       92.04     18.17 o 
  -2  -5   6       12.16        4.27      9.50 o 
  -1  -5   6       56.23       38.50     11.73 o 
   0  -5   6      232.11      251.63     11.77 o 
   1  -5   6        3.94        6.25      4.58 o 
   2  -5   6      452.08      453.89     15.25 o 
   3  -5   6       39.78       44.27      6.97 o 
   4  -5   6       60.12       44.11     10.21 o 
   5  -5   6       30.05       13.19     11.86 o 
   6  -5   6        2.08       20.59     11.54 o 
   7  -5   6       50.27       29.89     11.15 o 
  -7  -4   6        4.89        2.29     12.62 o 
  -6  -4   6      153.62      153.92     24.41 o 
  -5  -4   6        0.29       -7.14     10.45 o 
  -4  -4   6      170.29      138.18     19.69 o 
  -3  -4   6      106.58       96.43     15.87 o 
  -2  -4   6        1.60        0.83      8.92 o 
  -1  -4   6       51.63       39.21     15.46 o 
   0  -4   6       68.04       67.24      6.92 o 
   1  -4   6      249.35      274.34     11.07 o 
   2  -4   6      394.58      376.62     12.98 o 
   3  -4   6      276.49      259.33     12.86 o 
   4  -4   6       16.70       12.49      7.66 o 
   5  -4   6       34.87       38.08     10.06 o 
   6  -4   6        6.29        3.83      6.12 o 
   7  -4   6       95.69       62.91     15.68 o 
  -8  -3   6       15.82       47.04     17.46 o 
  -7  -3   6       10.79       11.79     12.05 o 
  -6  -3   6        0.83        4.53     10.39 o 
  -5  -3   6      113.62      102.23     17.91 o 
  -4  -3   6        3.44        2.61      8.54 o 
  -3  -3   6       20.16        8.16      8.86 o 
  -2  -3   6       25.49       25.37      9.37 o 
  -1  -3   6      333.10      306.00     15.52 o 
   0  -3   6       16.64        7.17      4.53 o 
   1  -3   6       84.47       70.68      6.47 o 
   2  -3   6       99.18       82.68      6.82 o 
   3  -3   6      241.47      247.36     17.97 o 
   4  -3   6        9.23        9.75      9.94 o 
   5  -3   6       32.22       21.22     11.15 o 
   6  -3   6        1.48       -1.85      9.69 o 
   7  -3   6       12.37        3.06     13.89 o 
  -8  -2   6        9.46       23.07     14.72 o 
  -7  -2   6       24.20       14.47     12.56 o 
  -6  -2   6        2.15       -3.44     10.45 o 
  -5  -2   6      411.15      386.76     31.87 o 
  -4  -2   6       10.29       19.50     11.09 o 
  -3  -2   6      827.14      829.78     90.83 o 
  -2  -2   6     1607.09     1433.00     50.86 o 
  -1  -2   6      426.95      395.41     13.51 o 
   0  -2   6      731.92      693.60     14.11 o 
   1  -2   6      106.57      110.32      6.81 o 
   2  -2   6     1523.39     1456.48     41.14 o 
   3  -2   6      892.19      865.74     38.18 o 
   4  -2   6        5.54        6.50      9.11 o 
   5  -2   6       32.19       40.73     14.09 o 
   6  -2   6       34.38       31.17     15.42 o 
   7  -2   6        7.90        2.55     10.71 o 
  -8  -1   6       14.69       27.41     15.04 o 
  -7  -1   6       31.04       35.31     16.06 o 
  -6  -1   6       60.20       68.01     16.51 o 
  -5  -1   6       79.73       84.48     11.74 o 
  -4  -1   6        6.44        3.55      5.53 o 
  -2  -1   6     1768.50     1647.28     43.31 o 
  -1  -1   6      643.67      548.39     38.37 o 
   0  -1   6      486.12      450.82     15.37 o 
   1  -1   6      181.80      175.99      9.87 o 
   2  -1   6      640.47      571.23     19.12 o 
   3  -1   6       33.28       24.54     11.79 o 
   4  -1   6      193.44      150.55     19.69 o 
   5  -1   6       66.91       68.58     18.04 o 
   6  -1   6       49.40       45.06     18.04 o 
   7  -1   6        8.67       19.06     17.15 o 
  -8   0   6       12.38       31.17     14.34 o 
  -7   0   6       87.19       77.44     19.44 o 
  -6   0   6      399.63      390.02     23.94 o 
  -5   0   6       39.26       31.04     13.45 o 
  -4   0   6       43.79       46.15     13.70 o 
  -3   0   6      925.20      818.32     37.92 o 
  -2   0   6     3378.49     4128.06     83.24 o 
  -1   0   6      956.28      977.53     56.82 o 
   0   0   6      701.07      740.47     20.26 o 
   1   0   6      713.45      697.98     18.30 o 
   2   0   6       13.93        9.19      4.03 o 
   3   0   6      361.55      356.10     11.92 o 
   4   0   6      283.45      255.65     26.77 o 
   5   0   6        3.30       -0.13     12.24 o 
   6   0   6        1.18        1.98     13.00 o 
   7   0   6        1.75       -0.96     14.21 o 
  -8   1   6       27.21       47.55     16.32 o 
  -6   1   6        0.33        0.00     13.70 o 
  -5   1   6       80.99       63.04     15.74 o 
  -4   1   6       85.56       72.66     16.70 o 
  -3   1   6      706.22      736.88     22.53 o 
  -2   1   6     3284.38     3771.83     35.77 o 
  -1   1   6       19.14       21.10      6.02 o 
   0   1   6      166.73      145.83     10.07 o 
   1   1   6      827.94      812.76     34.07 o 
   2   1   6      115.98      117.11      9.09 o 
   3   1   6       64.08       53.87      6.98 o 
   4   1   6       61.99       67.75     15.81 o 
   5   1   6        6.53       17.53     12.36 o 
   6   1   6        1.12       -1.21     13.83 o 
   7   1   6       11.46       30.85     17.66 o 
  -6   2   6        4.86       40.23     22.95 o 
  -5   2   6      127.33      132.20     13.97 o 
  -4   2   6       78.65       82.14     10.05 o 
  -3   2   6        8.37       12.75      5.99 o 
  -2   2   6      483.34      475.83     17.54 o 
  -1   2   6        5.86        3.67      4.44 o 
   0   2   6      832.80      806.72     22.57 o 
   1   2   6       99.67      106.29      9.72 o 
   2   2   6      618.13      609.17     22.88 o 
   3   2   6       18.90       19.48      6.84 o 
   4   2   6       57.20       59.72     15.68 o 
   5   2   6        9.69       14.85     13.89 o 
   6   2   6        0.23       -2.68     12.43 o 
   7   2   6       14.39       14.28     18.48 o 
  -6   3   6       59.79      105.85     14.24 o 
  -5   3   6       18.51       19.27      8.49 o 
  -4   3   6       37.61       42.27     11.38 o 
  -3   3   6      248.66      260.94     15.28 o 
  -2   3   6       87.76       76.56      7.25 o 
  -1   3   6     1804.64     1853.99     56.98 o 
   0   3   6      170.07      160.05     11.44 o 
   1   3   6      369.89      351.78     16.58 o 
   2   3   6      125.38      158.08     12.43 o 
   3   3   6        2.79       11.60      7.04 o 
   4   3   6       21.01       18.23     12.62 o 
   5   3   6       66.90       60.49     19.31 o 
   6   3   6       31.71       38.37     17.97 o 
   7   3   6        4.77       -3.38     18.23 o 
  -6   4   6       99.57      101.47     23.07 o 
  -5   4   6        4.81        5.39      7.73 o 
  -4   4   6       40.82       35.96      9.30 o 
  -3   4   6       46.93       38.60     11.12 o 
  -2   4   6       18.65       11.65      7.16 o 
  -1   4   6     1270.11     1262.03     29.00 o 
   0   4   6       65.19       72.50      8.87 o 
   1   4   6      137.50      140.04     11.92 o 
   2   4   6        0.21        2.71      5.78 o 
   3   4   6        9.29       12.56      7.31 o 
   4   4   6       15.51       15.81     14.02 o 
   5   4   6       10.59       -3.82     12.36 o 
   6   4   6        0.04       10.20     17.46 o 
  -6   5   6        0.78       -7.84     14.66 o 
  -5   5   6        1.03       12.43     13.64 o 
  -4   5   6        8.26       -0.75      8.29 o 
  -3   5   6       68.01       59.44     11.22 o 
  -2   5   6      173.22      166.86     15.48 o 
  -1   5   6        2.15       -2.87      9.05 o 
   0   5   6      108.85       95.41     16.70 o 
   1   5   6        3.57        5.04      7.00 o 
   2   5   6       26.13       21.70      8.06 o 
   3   5   6       16.45       23.80      9.15 o 
   4   5   6        7.08        0.83     10.71 o 
   5   5   6        6.01       -3.89     14.34 o 
   6   5   6        0.53       -2.80     16.44 o 
  -6   6   6        2.29       19.18     18.48 o 
  -5   6   6        8.21       13.70     13.32 o 
  -4   6   6       20.50       24.09     15.55 o 
  -3   6   6       25.33       29.35     10.06 o 
  -2   6   6        4.01        2.36      8.57 o 
  -1   6   6       41.18       31.17     12.81 o 
   0   6   6      200.87      181.59     23.65 o 
   1   6   6       13.85       27.02     12.62 o 
   2   6   6        9.22       23.26     13.64 o 
   3   6   6        0.03       -3.85      8.27 o 
   4   6   6        0.41        6.06     12.94 o 
   5   6   6        2.26       15.68     15.74 o 
  -5   7   6        0.42        5.35     12.43 o 
  -4   7   6       27.52       18.67     14.34 o 
  -3   7   6        4.97        9.52     10.58 o 
  -2   7   6        0.38       -9.64      8.94 o 
  -1   7   6       40.76       25.05     13.58 o 
   0   7   6       37.31       46.97     15.42 o 
   1   7   6       14.54        9.88     12.43 o 
   2   7   6        0.43        1.78     10.64 o 
   3   7   6        2.20        4.46     13.70 o 
  -4   8   6       12.40       25.43     16.00 o 
  -3   8   6        0.35       -2.36     11.98 o 
  -2   8   6        4.27        3.19     12.75 o 
  -1   8   6       14.29        9.43     13.64 o 
   0   8   6       13.06        9.24     13.38 o 
   1   8   6       16.19       27.60     14.91 o 
   2   8   6        0.76       -4.08     11.54 o 
   3   8   6        3.80        3.82     14.02 o 
  -2   9   6        0.03       -2.42     13.45 o 
  -1   9   6        1.68        1.59     12.43 o 
   0   9   6        1.37       12.56     14.79 o 
   1   9   6        0.10        0.96     13.96 o 
  -1 -11   7        3.35        4.14     14.02 o 
   0 -11   7        0.29        9.05     13.00 o 
   1 -11   7        1.05       -2.29      9.11 o 
  -3 -10   7        0.34       -5.86     14.53 o 
  -2 -10   7        0.30      -13.26     12.43 o 
  -1 -10   7        6.27       -3.57     11.09 o 
   0 -10   7        2.77       -3.76     11.98 o 
   1 -10   7        2.52       -4.39      8.17 o 
   2 -10   7       26.58       16.24     11.03 o 
   3 -10   7       26.86        2.68     10.39 o 
  -4  -9   7        2.44       -6.82     14.91 o 
  -3  -9   7        4.11       12.49     15.04 o 
  -2  -9   7        0.13       -5.55     12.43 o 
  -1  -9   7        2.16       -2.68     10.39 o 
   0  -9   7       14.18       22.42      9.95 o 
   1  -9   7       38.46       37.83     11.28 o 
   2  -9   7       18.73       32.58     10.55 o 
   3  -9   7       46.13       24.98     14.09 o 
   4  -9   7       24.57        7.71     11.79 o 
  -5  -8   7        0.15        2.29     13.96 o 
  -4  -8   7        0.06        7.14     15.23 o 
  -3  -8   7        7.63       14.34     13.83 o 
  -2  -8   7       67.31       50.73     16.25 o 
  -1  -8   7       17.21       18.17     12.56 o 
   0  -8   7       39.95       54.60     11.99 o 
   1  -8   7       61.36       78.20     12.96 o 
   2  -8   7       13.14        9.17      8.55 o 
   3  -8   7        8.58       -2.74     11.73 o 
   4  -8   7      110.62       79.22     19.38 o 
   5  -8   7        6.19        7.58     10.07 o 
  -6  -7   7        2.76       -0.83     15.68 o 
  -5  -7   7        0.06       -9.24     13.64 o 
  -4  -7   7        2.45       -2.68     11.98 o 
  -3  -7   7      101.57      103.19     20.33 o 
  -2  -7   7        3.13        4.84     11.54 o 
  -1  -7   7        2.92        8.29     10.96 o 
   0  -7   7      100.28      102.65     18.64 o 
   1  -7   7      131.61      157.21     16.41 o 
   2  -7   7      110.05      124.17     13.78 o 
   3  -7   7       41.99       52.71     16.57 o 
   4  -7   7      175.23      187.26     27.09 o 
   5  -7   7       66.17       50.61     16.38 o 
   6  -7   7        2.52        5.23      8.03 o 
  -7  -6   7        1.03       10.20     15.55 o 
  -6  -6   7       10.85        1.47     12.24 o 
  -5  -6   7        1.03        8.60     14.21 o 
  -4  -6   7        1.34       -1.34     12.43 o 
  -3  -6   7       58.85       65.78     17.46 o 
  -2  -6   7       49.38       49.33     14.21 o 
  -1  -6   7       56.98       65.14     14.47 o 
   0  -6   7       29.92       36.69      6.95 o 
   1  -6   7       25.74       29.51      6.12 o 
   2  -6   7       99.58      110.29      9.32 o 
   3  -6   7       49.61       47.17     15.42 o 
   4  -6   7       58.94       74.25     17.40 o 
   5  -6   7       85.48       78.08     18.67 o 
   6  -6   7        4.55        3.06      7.27 o 
  -7  -5   7       14.90        6.44     16.06 o 
  -6  -5   7        0.37       -4.78     11.35 o 
  -5  -5   7        0.85        2.55     11.15 o 
  -4  -5   7       38.28       28.17     14.91 o 
  -3  -5   7       57.16       40.15     12.81 o 
  -2  -5   7       51.40       48.76     13.32 o 
  -1  -5   7       60.22       78.14     15.42 o 
   0  -5   7       29.15       37.42      6.81 o 
   1  -5   7      295.76      296.01     12.76 o 
   2  -5   7      182.74      169.11     10.24 o 
   3  -5   7      284.21      285.70     18.38 o 
   4  -5   7       73.88       83.76     12.21 o 
   5  -5   7       65.64       70.92     12.42 o 
   6  -5   7       44.91       47.93     14.47 o 
   7  -5   7       13.41       22.12      8.67 o 
  -7  -4   7        1.02        8.16     13.32 o 
  -6  -4   7        1.38       -0.38     10.58 o 
  -5  -4   7       18.15       19.76     12.56 o 
  -4  -4   7       36.97       27.15     12.87 o 
  -3  -4   7       75.98       67.62     14.15 o 
  -2  -4   7      822.45      802.64     38.75 o 
  -1  -4   7      296.97      301.84     15.41 o 
   0  -4   7      787.51      774.53     18.81 o 
   1  -4   7      428.53      440.85     14.19 o 
   2  -4   7      173.85      154.98     15.02 o 
   3  -4   7      348.71      348.92     22.34 o 
   4  -4   7       13.38       15.23     10.61 o 
   5  -4   7       50.86       54.69     10.93 o 
   6  -4   7       23.53       28.05      8.79 o 
   7  -4   7        1.57        9.26     10.26 o 
  -7  -3   7       26.21       23.97     14.60 o 
  -6  -3   7       47.67       41.62     14.40 o 
  -5  -3   7       97.67       82.67     17.02 o 
  -4  -3   7        7.79        0.64     10.90 o 
  -3  -3   7      454.93      476.11     31.87 o 
  -2  -3   7        2.30        3.82      8.22 o 
  -1  -3   7       54.35       70.25      9.12 o 
   0  -3   7        0.99        2.80      4.33 o 
   1  -3   7     1866.57     2000.77     28.22 o 
   2  -3   7     1087.18     1155.05     21.09 o 
   3  -3   7       51.37       60.42      9.46 o 
   4  -3   7      117.20      131.94     18.29 o 
   5  -3   7       54.10       56.28     15.81 o 
   6  -3   7       14.07       21.86     14.85 o 
   7  -3   7        8.77       12.17     15.68 o 
  -7  -2   7       58.44       90.76     19.82 o 
  -6  -2   7       35.66       22.05     14.02 o 
  -5  -2   7       57.56       52.90     16.57 o 
  -4  -2   7       52.16       49.31      8.96 o 
  -3  -2   7      313.97      295.31     18.76 o 
  -2  -2   7       30.18       31.01      5.66 o 
  -1  -2   7      696.80      705.18     21.77 o 
   0  -2   7      185.45      254.80      8.68 o 
   1  -2   7      593.52      615.10     17.15 o 
   2  -2   7      298.56      259.31     10.48 o 
   3  -2   7       41.11       29.45     13.07 o 
   4  -2   7      339.35      286.05     26.71 o 
   5  -2   7      116.26      114.60     19.95 o 
   6  -2   7       20.60       31.49     14.28 o 
   7  -2   7        4.02        4.78     14.47 o 
  -7  -1   7      214.12      237.04     31.23 o 
  -6  -1   7        5.94       14.47      9.24 o 
  -5  -1   7       37.02       22.80      8.42 o 
  -4  -1   7      364.62      399.28     30.53 o 
  -3  -1   7       27.93       12.68     10.58 o 
  -2  -1   7     1147.73     1117.89     42.32 o 
  -1  -1   7      264.87      234.59     13.47 o 
   0  -1   7      133.78      109.31      6.56 o 
   1  -1   7       18.25       30.46      5.77 o 
   2  -1   7      158.02      176.95      9.67 o 
   3  -1   7      559.00      539.72     32.38 o 
   4  -1   7      192.64      188.02     22.12 o 
   5  -1   7       28.55       39.90     14.47 o 
   6  -1   7        5.22       12.05     14.21 o 
   7  -1   7        5.20       12.81     13.19 o 
  -7   0   7       85.09       77.28     14.69 o 
  -6   0   7       45.98       41.79     10.31 o 
  -5   0   7        5.72       -1.02     10.52 o 
  -4   0   7      528.94      544.50     36.84 o 
  -3   0   7      164.46      139.01     18.04 o 
  -2   0   7      274.28      262.71     12.93 o 
  -1   0   7       11.22        7.98      5.19 o 
   0   0   7      174.14      142.38     10.72 o 
   1   0   7       23.67       35.98      6.46 o 
   2   0   7      366.92      343.42     13.66 o 
   3   0   7      341.52      335.70     26.45 o 
   4   0   7      112.90       84.39     17.34 o 
   5   0   7        4.89       -2.68     11.73 o 
   6   0   7       12.86       16.57     15.87 o 
   7   0   7        4.83       11.09     16.32 o 
  -7   1   7       51.38       46.72     11.79 o 
  -6   1   7      292.83      334.24     38.11 o 
  -5   1   7      381.28      437.81     36.39 o 
  -4   1   7      290.35      233.47     26.51 o 
  -3   1   7      718.20      748.59     41.27 o 
  -2   1   7        0.58        7.61      4.24 o 
  -1   1   7     1757.77     1789.41     42.23 o 
   0   1   7      643.54      603.80     20.68 o 
   1   1   7      172.31      156.16     11.23 o 
   2   1   7      477.56      450.82     16.91 o 
   3   1   7      123.72      105.73      9.17 o 
   4   1   7       25.46        9.31     12.75 o 
   5   1   7        0.33       -5.48     13.38 o 
   6   1   7       18.19       24.54     18.17 o 
   7   1   7       10.80        6.12     18.67 o 
  -7   2   7       17.46       24.67     25.69 o 
  -6   2   7      131.99      148.89     24.92 o 
  -5   2   7       15.64       16.87      7.87 o 
  -4   2   7      105.95      102.62     11.14 o 
  -3   2   7      105.81      110.17     10.29 o 
  -2   2   7       94.33       97.06      7.55 o 
  -1   2   7      822.84      868.52     35.69 o 
   0   2   7      188.45      174.20     11.92 o 
   1   2   7        8.68        7.37      5.38 o 
   2   2   7       29.17       23.21      7.00 o 
   3   2   7       26.97       26.13      6.70 o 
   4   2   7       35.38       36.20     13.26 o 
   5   2   7       23.46       23.07     15.87 o 
   6   2   7        1.94        2.04     14.47 o 
   7   2   7        0.86        4.72     16.13 o 
  -7   3   7       35.82       41.30     19.89 o 
  -6   3   7      116.53      136.78     28.17 o 
  -5   3   7       56.51       67.75     18.04 o 
  -4   3   7       43.94       38.45      8.80 o 
  -3   3   7        3.69        5.94      6.02 o 
  -2   3   7      270.98      287.10     12.93 o 
  -1   3   7      302.48      286.74     15.22 o 
   0   3   7      580.38      556.33     21.06 o 
   1   3   7       89.31       73.22      9.75 o 
   2   3   7       29.16       30.97     12.08 o 
   3   3   7      163.59      172.07     22.85 o 
   4   3   7       17.45       26.45     14.02 o 
   5   3   7        4.05       -8.16     12.68 o 
   6   3   7        9.33        1.91     15.04 o 
  -7   4   7       30.17       39.01     20.46 o 
  -5   4   7       45.01       51.44     18.93 o 
  -4   4   7        6.24        9.24     11.09 o 
  -3   4   7       82.99       76.48     11.22 o 
  -2   4   7       10.15        6.32     14.25 o 
  -1   4   7       34.36       32.90      7.54 o 
   0   4   7      154.19      162.08     13.35 o 
   1   4   7        0.32       -2.02      5.88 o 
   2   4   7        2.02        7.49      6.66 o 
   3   4   7      118.27      126.74     13.13 o 
   4   4   7        0.04       -3.12     12.49 o 
   5   4   7       15.92        9.69     16.57 o 
   6   4   7        0.39       -5.99     18.10 o 
  -6   5   7       10.24        2.74     14.91 o 
  -5   5   7      108.05      109.88     23.07 o 
  -4   5   7        9.95       -0.06     12.94 o 
  -3   5   7       44.82       55.07     16.89 o 
  -2   5   7       22.03       18.95      9.37 o 
  -1   5   7      303.93      282.42     27.98 o 
   0   5   7      285.98      289.11     27.79 o 
   1   5   7       13.96       12.93      7.53 o 
   2   5   7        7.71        4.75      7.48 o 
   3   5   7       54.36       66.37     11.47 o 
   4   5   7       18.93       21.54     15.17 o 
   5   5   7        0.02      -18.99     14.53 o 
  -6   6   7        6.23       13.77     16.95 o 
  -5   6   7        5.11       10.71     14.66 o 
  -4   6   7       13.89       20.91     15.68 o 
  -3   6   7        3.91       -5.10     10.64 o 
  -2   6   7       88.99       91.46     18.74 o 
  -1   6   7       33.56       28.68     13.77 o 
   0   6   7        0.31       -1.15     11.98 o 
   1   6   7       12.88       11.03     12.11 o 
   2   6   7       11.45       15.36     11.66 o 
   3   6   7       33.64       32.31     14.79 o 
   4   6   7       10.35       11.79     15.81 o 
   5   6   7        2.06       -1.34     15.36 o 
  -5   7   7       14.64        1.47     13.89 o 
  -4   7   7        9.71       13.77     14.91 o 
  -3   7   7       11.67       14.15     11.79 o 
  -2   7   7        3.10        4.59     12.05 o 
  -1   7   7        0.26       -0.32     11.41 o 
   0   7   7        0.22       -2.23     10.77 o 
   1   7   7       38.88       17.27     13.13 o 
   2   7   7        2.45       16.06     14.34 o 
   3   7   7        0.12        6.44     13.38 o 
  -3   8   7        0.05       -9.62      8.99 o 
  -2   8   7        3.12        3.89     13.26 o 
  -1   8   7        4.84        6.25     12.36 o 
   0   8   7        0.48       -3.00     11.92 o 
   1   8   7        4.67       11.86     14.28 o 
   2   8   7        6.59       -2.55     12.62 o 
  -1 -11   8        2.44        8.60     15.17 o 
   0 -11   8        0.87       -2.87     12.68 o 
   1 -11   8       10.86        1.92      9.02 o 
  -3 -10   8        4.35        7.97     16.57 o 
  -2 -10   8        6.56       12.24     14.28 o 
  -1 -10   8        2.39       12.11     12.56 o 
   0 -10   8        0.92       -5.23     10.71 o 
   1 -10   8       10.39        9.40     10.16 o 
   2 -10   8        5.18        6.82     13.38 o 
   3 -10   8        7.36       10.39     12.17 o 
  -4  -9   8        4.07        9.24     14.40 o 
  -3  -9   8       56.04       55.96     18.23 o 
  -2  -9   8        5.56        6.63     12.49 o 
  -1  -9   8        0.12       38.62     16.38 o 
   0  -9   8       13.78       18.29     10.47 o 
   1  -9   8       18.61       34.34     16.06 o 
   2  -9   8       10.37       11.96      9.85 o 
   3  -9   8       46.36       22.31     15.74 o 
   4  -9   8        4.51        9.88     11.66 o 
  -5  -8   8        2.64       -7.65     13.89 o 
  -4  -8   8        0.34        6.25     15.11 o 
  -3  -8   8       21.54       26.07     14.53 o 
  -2  -8   8       52.09       43.98     16.06 o 
  -1  -8   8        6.32       32.19     13.19 o 
   0  -8   8       13.43       14.17     10.50 o 
   1  -8   8       44.52       40.34     10.79 o 
   2  -8   8        7.52        9.76     10.23 o 
   3  -8   8       16.45       28.17     15.11 o 
   4  -8   8       63.85       41.11     14.85 o 
   5  -8   8       32.44       16.32     12.87 o 
  -6  -7   8       10.00       19.50     19.38 o 
  -5  -7   8        8.76       -0.38     13.77 o 
  -4  -7   8        3.86        1.27     12.43 o 
  -3  -7   8        2.42       13.38     13.77 o 
  -2  -7   8      132.42      144.30     22.24 o 
  -1  -7   8      162.21      173.11     22.69 o 
   0  -7   8        4.44        4.37      5.84 o 
   1  -7   8       33.24       39.94     10.86 o 
   2  -7   8        4.62        5.04      7.93 o 
   3  -7   8       46.50       62.14     18.80 o 
   4  -7   8      230.36      243.28     31.17 o 
   5  -7   8       46.51       33.91     14.72 o 
   6  -7   8       18.14        8.41      9.05 o 
  -6  -6   8        1.01      -10.64     12.36 o 
  -5  -6   8       12.57        6.95     15.04 o 
  -4  -6   8       35.25       56.85     19.57 o 
  -3  -6   8       10.01       14.15     13.26 o 
  -2  -6   8      415.58      443.29     34.16 o 
  -1  -6   8        1.91        4.72      9.37 o 
   0  -6   8       68.06       66.39      8.55 o 
   1  -6   8       37.42       34.56      6.58 o 
   2  -6   8      496.20      530.84     17.83 o 
   3  -6   8      108.64      127.50     14.13 o 
   4  -6   8       92.69      104.91     20.40 o 
   5  -6   8      134.19      143.41     24.92 o 
   6  -6   8        2.03       13.19      8.99 o 
  -7  -5   8        3.34        6.82     13.89 o 
  -6  -5   8        1.34       -1.72     12.87 o 
  -5  -5   8       80.12       79.61     18.93 o 
  -4  -5   8       38.03       33.33     15.30 o 
  -3  -5   8       69.00       43.21     14.98 o 
  -2  -5   8       95.35       88.02     16.32 o 
  -1  -5   8       32.74       28.10      7.36 o 
   0  -5   8      123.71      122.41      9.52 o 
   1  -5   8       30.09       29.22      6.10 o 
   2  -5   8      679.12      725.42     26.52 o 
   3  -5   8       76.11       78.38     11.49 o 
   4  -5   8       28.03       24.72      9.37 o 
   5  -5   8      104.70      111.48     14.51 o 
   6  -5   8       21.69       29.64     12.56 o 
   7  -5   8       27.47      629.53     53.67 o 
  -7  -4   8       12.75       11.54     13.45 o 
  -6  -4   8       39.88       15.93     13.13 o 
  -5  -4   8       13.23       11.54     11.66 o 
  -4  -4   8       71.79       70.68     17.27 o 
  -3  -4   8       13.53       12.30     10.33 o 
  -2  -4   8       24.66        9.43      9.43 o 
  -1  -4   8       28.62       18.13      7.79 o 
   0  -4   8       25.59       15.67      5.38 o 
   1  -4   8      506.78      541.47     16.86 o 
   2  -4   8       82.59       80.18      7.58 o 
   3  -4   8      453.17      498.65     24.44 o 
   4  -4   8        0.47       -1.86      6.13 o 
   5  -4   8       99.31      109.33     16.86 o 
   6  -4   8      131.41      140.28     16.31 o 
   7  -4   8        8.15        7.47     18.61 o 
  -7  -3   8        0.36        9.31     13.00 o 
  -6  -3   8       15.44        7.58     12.81 o 
  -5  -3   8        0.39       -3.89     10.84 o 
  -4  -3   8      156.90      153.73     21.73 o 
  -3  -3   8        2.78        1.08      8.35 o 
  -2  -3   8      117.08      124.59     11.95 o 
  -1  -3   8     1087.08     1110.90     45.22 o 
   0  -3   8        0.62        2.02      4.37 o 
   1  -3   8       34.41       27.52      5.25 o 
   2  -3   8       28.17       20.37      5.15 o 
   3  -3   8      536.90      467.45     32.12 o 
   4  -3   8      135.65      148.32     22.37 o 
   5  -3   8       32.57       27.79     14.72 o 
   6  -3   8       54.08       57.43     17.08 o 
   7  -3   8       12.95       15.23     15.93 o 
  -7  -2   8       26.68       30.21     16.76 o 
  -6  -2   8        0.67        9.88     11.98 o 
  -5  -2   8       54.15       52.73     19.63 o 
  -4  -2   8        0.44       -3.20      6.83 o 
  -3  -2   8       49.32       49.76      8.83 o 
  -2  -2   8      323.87      290.59     16.31 o 
  -1  -2   8     1438.50     1441.06     46.55 o 
   0  -2   8      134.78      191.70      9.20 o 
   1  -2   8      248.58      229.77      8.83 o 
   2  -2   8     1195.10     1211.08     37.48 o 
   3  -2   8      809.52      713.47     40.22 o 
   4  -2   8      483.72      411.80     32.70 o 
   5  -2   8        1.66       -3.51     12.62 o 
   6  -2   8       63.41       90.70     21.16 o 
   7  -2   8       18.64       24.73     16.06 o 
  -7  -1   8       14.84       10.07     13.70 o 
  -6  -1   8       68.15       65.13     12.62 o 
  -5  -1   8      385.43      396.41     23.74 o 
  -4  -1   8        6.98        3.96      6.31 o 
  -3  -1   8      301.20      288.28     24.92 o 
  -2  -1   8      521.72      444.25     25.94 o 
  -1  -1   8      210.87      193.24     12.89 o 
   0  -1   8        2.18        3.02      3.11 o 
   1  -1   8     1221.24     1381.01     35.82 o 
   2  -1   8      479.57      574.76     48.57 o 
   3  -1   8      122.35       94.14     17.97 o 
   4  -1   8      167.84      172.28     22.63 o 
   5  -1   8       84.00       94.01     20.01 o 
   6  -1   8        3.92       -4.59     12.36 o 
   7  -1   8        1.35       -2.68     15.23 o 
  -7   0   8       19.76       13.47      9.39 o 
  -6   0   8      324.51      278.47     22.03 o 
  -5   0   8        0.37       -9.18     11.09 o 
  -4   0   8        0.42        3.70     11.28 o 
  -3   0   8      100.72       81.52     15.11 o 
  -2   0   8     1327.50     1359.13     33.17 o 
  -1   0   8      467.27      494.81     19.66 o 
   0   0   8      212.40      218.24     13.05 o 
   1   0   8      425.60      543.93     25.62 o 
   2   0   8      917.50      892.02     23.97 o 
   3   0   8      103.10       82.35     17.46 o 
   4   0   8       91.68      104.72     19.95 o 
   5   0   8       25.95       18.10     13.64 o 
   6   0   8        3.55       -0.45     14.72 o 
   7   0   8        2.87        2.80     13.89 o 
  -7   1   8       15.22       11.75      8.97 o 
  -6   1   8       97.22      117.59     23.20 o 
  -5   1   8        3.30       -0.57     12.11 o 
  -4   1   8       24.87       13.96     13.38 o 
  -3   1   8       49.58       52.97      7.13 o 
  -2   1   8      221.34      196.75      8.62 o 
  -1   1   8        8.75        8.08      5.88 o 
   0   1   8        4.15        4.07      5.53 o 
   1   1   8       98.33       90.62      9.68 o 
   2   1   8      100.67      101.82      9.92 o 
   3   1   8      144.94      123.65     19.69 o 
   4   1   8       46.53       30.59     14.09 o 
   5   1   8       11.17        8.67     15.62 o 
   6   1   8       16.97       17.78     16.25 o 
   7   1   8        0.03       -0.25     14.98 o 
  -7   2   8       94.18      126.39     26.83 o 
  -6   2   8      128.83      126.90     24.16 o 
  -5   2   8      293.83      298.86     34.74 o 
  -4   2   8        7.06       13.38     13.19 o 
  -3   2   8       24.08       25.88     11.98 o 
  -2   2   8      169.65      150.96      9.42 o 
  -1   2   8      145.42      124.90     11.43 o 
   0   2   8      345.29      333.28     19.50 o 
   1   2   8      218.30      213.12     16.06 o 
   2   2   8       19.27       22.17      7.10 o 
   3   2   8      220.95      228.24     24.98 o 
   4   2   8        8.83        6.37     14.09 o 
   5   2   8       18.32        5.86     13.13 o 
   6   2   8        1.08       10.20     16.06 o 
  -7   3   8       68.95      113.64     26.20 o 
  -6   3   8      101.88      144.62     29.00 o 
  -5   3   8      238.92      263.11     31.74 o 
  -4   3   8       15.75       16.95     12.62 o 
  -3   3   8       93.37       91.21     17.78 o 
  -2   3   8      191.00      215.92     15.34 o 
  -1   3   8      183.22      146.37     12.58 o 
   0   3   8      117.44      102.62     10.72 o 
   1   3   8       42.87       48.32      8.41 o 
   2   3   8        0.37        1.76      6.03 o 
   3   3   8        0.18       -3.76     11.41 o 
   4   3   8       19.26       17.59     13.70 o 
   5   3   8       25.93       43.53     17.27 o 
   6   3   8        0.08       12.24     16.44 o 
  -7   4   8       69.28      115.17     28.04 o 
  -6   4   8      100.98       95.92     24.67 o 
  -5   4   8       44.19       58.45     20.52 o 
  -4   4   8       22.72       19.31     15.11 o 
  -3   4   8        5.35        9.56     11.09 o 
  -2   4   8      155.20      173.17     24.03 o 
  -1   4   8      331.93      370.58     18.55 o 
   0   4   8        8.09        2.65      6.85 o 
   1   4   8       32.04       22.30      7.74 o 
   2   4   8       13.68       17.51      8.02 o 
   3   4   8        6.78        6.56      7.45 o 
   4   4   8       20.04       22.24     14.72 o 
   5   4   8        0.79       -1.85     15.62 o 
   6   4   8        0.77        0.00     18.42 o 
  -6   5   8        3.40        9.75     16.25 o 
  -5   5   8       21.57       35.12     17.59 o 
  -4   5   8       31.93       40.54     16.89 o 
  -3   5   8       47.20       71.32     18.36 o 
  -2   5   8       34.57       39.01     14.47 o 
  -1   5   8       13.29       12.68     11.79 o 
   0   5   8       54.41       42.39     14.21 o 
   1   5   8       30.94       22.10      8.25 o 
   2   5   8       40.25       45.05     10.34 o 
   3   5   8        6.12        4.34      7.37 o 
   4   5   8        7.01       16.06     12.24 o 
   5   5   8        0.32        6.31     16.38 o 
  -5   6   8       27.93       32.70     16.89 o 
  -4   6   8       44.21       44.93     18.87 o 
  -3   6   8       38.76       40.86     17.59 o 
  -2   6   8       19.02       19.82     11.79 o 
  -1   6   8        0.07        4.97     10.90 o 
   0   6   8       64.63       75.02     18.04 o 
   1   6   8       44.62       40.09     15.87 o 
   3   6   8        1.63       -3.44     11.66 o 
   4   6   8        4.37       12.94     13.38 o 
  -4   7   8        9.35       14.98     16.00 o 
  -3   7   8       12.32       28.68     15.93 o 
  -2   7   8        1.55        7.71     12.56 o 
  -1   7   8        1.66        8.41     13.26 o 
   0   7   8       15.75       15.11     14.66 o 
   1   7   8        7.39       18.17     13.45 o 
   2   7   8        5.05        4.97     14.09 o 
   3   7   8        0.13       -7.39     14.21 o 
  -3   8   8       13.11       26.32     16.00 o 
  -2   8   8        0.05       11.09     13.58 o 
  -1   8   8       13.09       18.99     14.66 o 
   0   8   8        5.25       14.91     15.36 o 
   1   8   8        3.10       12.62     15.49 o 
   0 -11   9        4.32        5.42     14.15 o 
  -3 -10   9        3.95        1.66     13.58 o 
  -2 -10   9        0.07       -4.46     14.60 o 
  -1 -10   9        5.20        7.90     13.00 o 
   0 -10   9       36.20       25.43     14.40 o 
   1 -10   9        9.36        5.80      9.68 o 
   2 -10   9       24.43        8.86     15.55 o 
   3 -10   9        5.76       -5.74     11.79 o 
  -4  -9   9        1.00        0.32     15.17 o 
  -3  -9   9        0.81       -9.43     11.73 o 
  -2  -9   9        2.29        3.51     12.49 o 
  -1  -9   9       53.49       41.94     15.30 o 
   0  -9   9       30.07       22.12     10.95 o 
   1  -9   9        0.22      -10.12      7.99 o 
   2  -9   9       28.16       19.50     15.04 o 
   3  -9   9        6.82        4.46     11.92 o 
   4  -9   9       12.21        8.80     12.36 o 
  -5  -8   9        1.40       -3.95     14.98 o 
  -4  -8   9        0.33       -1.85     12.94 o 
  -3  -8   9       39.20       46.97     17.08 o 
  -2  -8   9      239.97      237.55     29.51 o 
  -1  -8   9       67.41       72.09     17.27 o 
   0  -8   9        5.44       -3.57      8.27 o 
   1  -8   9       73.84       60.77     12.20 o 
   2  -8   9       95.68      100.83     21.61 o 
   3  -8   9       41.56       30.02     16.70 o 
   4  -8   9       35.88       30.85     14.53 o 
   5  -8   9       31.04        8.22     12.11 o 
  -6  -7   9        9.61       19.89     16.19 o 
  -5  -7   9        5.66        8.48     13.96 o 
  -4  -7   9        0.10       -9.82     11.60 o 
  -3  -7   9        7.23        7.20     11.86 o 
  -2  -7   9      181.77      226.78     27.34 o 
  -1  -7   9        0.12       -4.97      8.86 o 
   0  -7   9       31.99       39.36      8.41 o 
   1  -7   9       24.41       19.09      6.37 o 
   2  -7   9       34.80       37.36      9.89 o 
   3  -7   9       81.58       78.59     19.95 o 
   4  -7   9       90.28       79.73     20.71 o 
   5  -7   9       18.38       14.79     11.79 o 
  -6  -6   9       38.92       15.81     16.32 o 
  -5  -6   9       24.00       32.57     16.38 o 
  -4  -6   9        3.74        0.00     12.68 o 
  -3  -6   9       16.45       11.79     12.36 o 
  -2  -6   9      267.41      282.42     29.89 o 
  -1  -6   9       99.36       80.25     11.89 o 
   0  -6   9       22.15       22.51      7.03 o 
   1  -6   9        0.85       -2.22      5.35 o 
   2  -6   9        1.56       -5.86      5.38 o 
   3  -6   9      202.97      223.51     18.27 o 
   4  -6   9       44.51       64.95     17.08 o 
   5  -6   9       51.18       42.64     15.36 o 
   6  -6   9       15.75       10.45      8.22 o 
  -7  -5   9        0.89       -1.27     15.17 o 
  -6  -5   9       10.51       14.40     14.72 o 
  -5  -5   9        3.37        0.64     12.81 o 
  -4  -5   9       34.52       24.60     14.28 o 
  -3  -5   9       36.98       23.97     13.26 o 
  -2  -5   9       11.03        9.18     10.26 o 
  -1  -5   9      824.30      869.08     28.61 o 
   0  -5   9       31.54       26.37      6.95 o 
   1  -5   9      118.48      122.16      9.71 o 
   2  -5   9       77.38       73.42      7.99 o 
   3  -5   9       73.16       73.33     11.95 o 
   4  -5   9       61.20       53.78     11.03 o 
   5  -5   9      111.52      137.86     16.32 o 
   6  -5   9       30.14       40.92     14.09 o 
  -7  -4   9        2.49       -1.78     12.87 o 
  -6  -4   9       14.67       10.58     13.45 o 
  -5  -4   9      107.13       90.06     20.40 o 
  -4  -4   9       84.49       71.58     17.02 o 
  -3  -4   9      104.97      104.59     17.97 o 
  -2  -4   9      158.35      153.60     16.51 o 
  -1  -4   9     1361.82     1422.61     42.77 o 
   0  -4   9       83.49       73.60      7.74 o 
   1  -4   9      378.10      363.38     15.02 o 
   2  -4   9       28.30       35.03      6.21 o 
   3  -4   9      548.13      525.89     40.44 o 
   4  -4   9       51.00       56.07     10.65 o 
   5  -4   9       56.27       67.77     18.42 o 
   6  -4   9       85.29       91.10     14.14 o 
   7  -4   9        7.60       14.41     17.27 o 
  -7  -3   9        2.43        2.68     13.19 o 
  -6  -3   9       53.97       50.73     17.08 o 
  -5  -3   9      131.19      157.49     23.65 o 
  -4  -3   9        2.22        5.29     13.13 o 
  -3  -3   9      145.19      153.16     21.80 o 
  -2  -3   9      109.90      108.42     12.51 o 
  -1  -3   9       12.17       18.45      6.70 o 
   0  -3   9      771.81      820.10     26.24 o 
   1  -3   9      129.60      108.29      8.10 o 
   2  -3   9       79.80       85.92      7.76 o 
   3  -3   9      230.86      228.20     17.53 o 
   4  -3   9       12.79       17.02     12.75 o 
   5  -3   9       85.18      110.90     21.67 o 
   6  -3   9      112.40       91.46     20.27 o 
   7  -3   9        8.95        1.78     14.91 o 
  -7  -2   9        5.33        3.12     14.21 o 
  -6  -2   9       92.19      143.79     25.75 o 
  -5  -2   9       77.08       65.05     12.32 o 
  -4  -2   9       38.07       30.92      8.95 o 
  -3  -2   9      461.09      445.66     22.67 o 
  -2  -2   9      375.98      361.70     15.56 o 
  -1  -2   9      178.04      157.39     10.24 o 
   0  -2   9      685.63      703.30     24.71 o 
   1  -2   9       27.12       28.49      4.35 o 
   2  -2   9       72.66       60.92      8.76 o 
   3  -2   9       22.60       23.58     12.30 o 
   4  -2   9     1147.28     1211.96     56.73 o 
   5  -2   9        2.93       -1.98     11.86 o 
   6  -2   9       25.79       43.28     16.51 o 
   7  -2   9        2.99       13.89     15.17 o 
  -7  -1   9       25.31       22.43     12.68 o 
  -6  -1   9        8.85       -3.69     11.19 o 
  -5  -1   9      113.73       88.50     13.66 o 
  -4  -1   9        1.67       -6.44      9.43 o 
  -3  -1   9       99.58      108.35     19.57 o 
  -2  -1   9      539.46      562.03     23.86 o 
  -1  -1   9       23.87       20.07      6.37 o 
   0  -1   9        6.62        8.74      3.27 o 
   1  -1   9      155.37      147.70     11.29 o 
   2  -1   9       97.12       95.84      9.09 o 
   3  -1   9      113.28      104.08     19.31 o 
   4  -1   9      742.21      711.94     43.15 o 
   5  -1   9        7.88        1.21     13.64 o 
   6  -1   9        0.13        0.51     13.26 o 
   7  -1   9       14.59       32.44     17.53 o 
  -7   0   9       56.61       39.17     11.40 o 
  -6   0   9        9.68        5.42      8.10 o 
  -5   0   9       69.58       45.32     19.31 o 
  -4   0   9      740.21      819.21     49.78 o 
  -3   0   9      212.98      205.87     23.20 o 
  -2   0   9      156.82      142.39     13.68 o 
  -1   0   9        7.43       10.43      6.38 o 
   0   0   9      336.95      331.58     24.57 o 
   1   0   9       69.96       44.18      7.75 o 
   2   0   9       10.35        7.53      5.43 o 
   3   0   9      334.49      352.46     29.89 o 
   4   0   9       72.61       97.20     19.63 o 
   5   0   9      287.11      320.21     33.65 o 
   6   0   9       10.82        5.86     13.19 o 
   7   0   9       25.04       15.55     17.72 o 
  -6   1   9       37.96       28.04     18.74 o 
  -5   1   9       75.06       78.72     19.63 o 
  -4   1   9      109.63       87.19     20.40 o 
  -3   1   9       50.79       69.35     15.81 o 
  -2   1   9       45.24       41.25      9.69 o 
  -1   1   9      750.30      698.77     25.20 o 
   0   1   9      548.13      539.32     21.70 o 
   1   1   9      101.49       98.18     13.70 o 
   2   1   9       37.01       40.53      7.47 o 
   3   1   9       32.95       62.14     15.68 o 
   4   1   9        0.17      -11.86     11.60 o 
   5   1   9      171.73      188.28     28.62 o 
   6   1   9       14.82       18.36     16.32 o 
  -7   2   9       68.99       73.87     25.49 o 
  -6   2   9       42.47       58.70     19.57 o 
  -5   2   9       48.86       44.93     20.40 o 
  -4   2   9        7.18       -0.96     11.98 o 
  -3   2   9       32.19       26.77     14.72 o 
  -2   2   9       12.61        5.46      6.36 o 
  -1   2   9      312.63      298.10     17.13 o 
   0   2   9      148.70      130.65     11.97 o 
   1   2   9       75.75       72.46      9.92 o 
   2   2   9      120.29      100.45     10.86 o 
   3   2   9        0.13        0.25     10.01 o 
   4   2   9       48.11       35.12     16.64 o 
   5   2   9       73.29       82.73     20.65 o 
   6   2   9       25.89       27.92     20.91 o 
  -7   3   9       85.10       96.05     26.07 o 
  -6   3   9       22.03       19.76     17.91 o 
  -5   3   9       16.84       27.79     16.64 o 
  -4   3   9       15.43       12.24     14.15 o 
  -3   3   9        1.23      -10.71      8.80 o 
  -2   3   9       31.82       32.57      8.29 o 
  -1   3   9      142.75      142.67     13.18 o 
   0   3   9       42.73       38.86      8.67 o 
   1   3   9       38.68       43.78      8.72 o 
   2   3   9        0.12        5.23      7.03 o 
   3   3   9        6.10       -4.97     10.26 o 
   4   3   9       59.98       71.77     19.95 o 
   5   3   9        3.40      -12.43     12.49 o 
   6   3   9       11.92       -5.74     19.18 o 
  -6   4   9       46.99       41.17     20.46 o 
  -5   4   9       26.38       24.92     17.15 o 
  -4   4   9      222.97      186.37     27.66 o 
  -3   4   9        7.83        8.60     11.60 o 
  -2   4   9        1.32        9.11     11.60 o 
  -1   4   9       15.62        4.27     10.07 o 
   0   4   9       31.15       28.84      8.52 o 
   1   4   9       43.01       40.00      9.62 o 
   2   4   9        8.22        9.88      7.89 o 
   3   4   9       12.35       11.60     12.68 o 
   4   4   9       11.63       17.53     13.77 o 
   5   4   9        3.12        4.21     16.25 o 
  -6   5   9       38.23       45.25     19.89 o 
  -5   5   9       46.55       55.00     20.27 o 
  -4   5   9       62.38       74.76     20.27 o 
  -3   5   9       62.70       60.10     20.27 o 
  -2   5   9        2.35       10.96     11.86 o 
  -1   5   9      108.28      105.68     18.61 o 
   0   5   9      158.24      156.60     23.46 o 
   1   5   9        0.48        1.21      9.82 o 
   2   5   9       13.41        7.64      7.94 o 
   3   5   9        1.03       10.39     13.51 o 
   4   5   9        1.90       -8.54     13.51 o 
  -5   6   9       22.86       40.41     18.99 o 
  -4   6   9       20.64       37.48     17.59 o 
  -3   6   9       46.23       68.26     19.50 o 
  -2   6   9       11.96       13.64     12.81 o 
  -1   6   9        0.91        1.78      9.50 o 
   0   6   9        2.98       10.26     11.54 o 
   1   6   9        3.79       13.19     13.83 o 
   2   6   9        8.49        4.53     11.60 o 
  -4   7   9       31.42       39.01     19.63 o 
  -3   7   9        1.86       -1.02     13.19 o 
  -2   7   9       14.24       16.51     12.81 o 
  -1   7   9        6.10        7.90     12.49 o 
   0   7   9        3.81        3.00     11.28 o 
   1   7   9        0.20       -0.57     11.09 o 
   2   7   9        0.75       -3.63     14.09 o 
  -1   8   9        0.33       -0.19     14.47 o 
   0   8   9        0.41       -2.10     13.38 o 
  -3 -10  10        3.43        1.08     15.87 o 
  -2 -10  10        7.86        8.67     13.58 o 
  -1 -10  10        5.53       11.22     14.60 o 
   0 -10  10        0.02       -0.74      9.49 o 
   1 -10  10        0.09        0.80      9.73 o 
   2 -10  10        2.74       -8.92     16.19 o 
  -4  -9  10        5.57       12.87     16.19 o 
  -3  -9  10        5.58        1.59     14.09 o 
  -2  -9  10       14.90       14.79     13.19 o 
  -1  -9  10        0.90       -2.74     10.90 o 
   0  -9  10        0.05       -0.43      9.58 o 
   1  -9  10        5.01        3.96      9.08 o 
   2  -9  10       13.21        0.06     14.79 o 
   3  -9  10        4.44       21.93     14.72 o 
   4  -9  10       34.48       23.84     14.47 o 
  -5  -8  10        1.47       -0.70     16.00 o 
  -4  -8  10        7.46       10.77     15.36 o 
  -3  -8  10        1.74        2.42     12.81 o 
  -2  -8  10        0.09        6.88     12.43 o 
  -1  -8  10        0.81        9.11     11.47 o 
   0  -8  10      113.02      111.24     14.64 o 
   1  -8  10      129.73      121.54     15.39 o 
   2  -8  10        0.60       -7.58     13.38 o 
   3  -8  10       13.96       22.69     16.95 o 
   4  -8  10       31.61       36.65     15.68 o 
   5  -8  10       27.42       21.42     14.34 o 
  -6  -7  10        0.50        6.06     18.10 o 
  -5  -7  10        0.34       -3.70     16.57 o 
  -4  -7  10        4.55       10.26     15.87 o 
  -3  -7  10       76.00      101.92     21.61 o 
  -2  -7  10       67.61       83.88     18.29 o 
  -1  -7  10      206.02      204.21     24.98 o 
   0  -7  10       90.62      105.28     10.59 o 
   1  -7  10       84.77       81.57     17.35 o 
   2  -7  10       21.01        3.12     15.36 o 
   3  -7  10      146.41      143.60     24.60 o 
   4  -7  10       78.76       93.63     22.18 o 
   5  -7  10       65.30       45.76     16.25 o 
  -6  -6  10        1.61       16.13     14.72 o 
  -5  -6  10        7.96        0.13     14.98 o 
  -4  -6  10       31.25       36.71     15.49 o 
  -3  -6  10       20.40       13.26     13.89 o 
  -2  -6  10      112.31      101.15     18.36 o 
  -1  -6  10      207.34      195.93     16.40 o 
   0  -6  10        6.79        6.77      6.77 o 
   1  -6  10      320.49      332.63     15.56 o 
   2  -6  10      488.70      482.42     23.76 o 
   3  -6  10      306.26      349.19     22.60 o 
   4  -6  10       22.29       22.40     12.40 o 
   5  -6  10       32.15       51.05     16.06 o 
   6  -6  10       11.38       17.72      9.69 o 
  -7  -5  10        3.48        1.21     16.25 o 
  -6  -5  10       13.51       19.25     15.11 o 
  -5  -5  10      145.77      176.74     26.51 o 
  -4  -5  10       73.13       69.41     17.59 o 
  -3  -5  10       13.05       19.25     12.17 o 
  -2  -5  10       90.26       92.10     17.08 o 
  -1  -5  10      150.64      173.13     14.66 o 
   0  -5  10      196.68      202.89     12.33 o 
   1  -5  10      287.99      305.16     14.54 o 
   2  -5  10       76.44       66.45     12.72 o 
   3  -5  10        0.30        1.67      8.54 o 
   4  -5  10      110.58      118.43     19.06 o 
   5  -5  10       76.02       96.63     14.42 o 
   6  -5  10       45.12       36.60     10.86 o 
  -7  -4  10        2.43        4.59     15.74 o 
  -6  -4  10        8.42       11.66     14.91 o 
  -5  -4  10       26.49       23.33     14.15 o 
  -4  -4  10       75.74       86.55     19.44 o 
  -3  -4  10       14.79       14.98     12.30 o 
  -2  -4  10       35.28       31.18      8.19 o 
  -1  -4  10      512.98      547.96     23.96 o 
   0  -4  10      866.42      887.27     22.00 o 
   1  -4  10       60.32       63.27      7.51 o 
   2  -4  10       31.87       30.65      8.84 o 
   3  -4  10     1072.55     1021.85     35.86 o 
   4  -4  10      370.05      409.11     24.67 o 
   5  -4  10       34.78       50.47     10.58 o 
   6  -4  10       71.52       71.84     12.48 o 
  -7  -3  10        3.27        5.86     15.17 o 
  -6  -3  10        6.27       10.01     12.75 o 
  -5  -3  10       12.44        6.82     12.81 o 
  -4  -3  10      259.23      266.61     31.04 o 
  -3  -3  10       78.47       70.88     16.83 o 
  -2  -3  10       44.42       33.21      6.54 o 
  -1  -3  10      694.13      681.81     58.61 o 
   0  -3  10     1535.06     1783.77     29.49 o 
   1  -3  10       77.24       57.13      7.13 o 
   2  -3  10       79.80       78.46     11.30 o 
   3  -3  10       10.01       18.00      8.44 o 
   4  -3  10      226.03      205.23     24.41 o 
   5  -3  10      123.00      138.37     23.71 o 
   6  -3  10       30.20       21.42     15.68 o 
  -7  -2  10       30.05       55.83     21.54 o 
  -6  -2  10        3.01       -3.00     13.58 o 
  -5  -2  10       31.09       43.73     13.05 o 
  -4  -2  10      352.89      233.86     37.54 o 
  -3  -2  10      185.44      151.33     14.93 o 
  -2  -2  10      104.66       96.53      9.39 o 
  -1  -2  10       39.86       31.81      6.27 o 
   0  -2  10      855.27      844.75     24.86 o 
   1  -2  10      122.56      123.55      7.26 o 
   2  -2  10      154.99      141.18     10.75 o 
   3  -2  10      127.69      182.16     22.63 o 
   4  -2  10        0.25        4.53     15.55 o 
   5  -2  10      104.83       93.25     21.80 o 
   6  -2  10       10.16        6.88     14.28 o 
  -7  -1  10       12.72        8.92      9.97 o 
  -6  -1  10        0.72        5.41      8.23 o 
  -5  -1  10      422.01      343.49     51.21 o 
  -4  -1  10      485.10      432.58     34.99 o 
  -3  -1  10      220.65      247.84     19.04 o 
  -2  -1  10      403.06      346.49     19.85 o 
  -1  -1  10      196.94      173.57     13.92 o 
   0  -1  10      198.84      199.13      8.72 o 
   1  -1  10      458.91      484.23     20.35 o 
   2  -1  10       59.71       58.06     18.17 o 
   3  -1  10      135.31      123.01     19.63 o 
   4  -1  10       25.25       18.99     16.25 o 
   5  -1  10       49.30       44.23     16.06 o 
   6  -1  10        8.94        1.21     12.75 o 
  -7   0  10        5.12        4.95      8.77 o 
  -6   0  10        0.38        2.10     11.22 o 
  -5   0  10        3.19       15.36     19.18 o 
  -4   0  10        0.91       -4.08     10.71 o 
  -3   0  10      118.61      100.25     12.67 o 
  -2   0  10      396.50      422.52     22.64 o 
  -1   0  10      295.23      284.26     19.31 o 
   0   0  10        3.89        0.51      5.78 o 
   1   0  10      258.40      262.64     16.16 o 
   2   0  10       77.00       69.56      9.02 o 
   3   0  10       39.62       44.93     17.97 o 
   4   0  10        2.08       10.52     15.23 o 
   5   0  10      147.49      141.43     25.81 o 
   6   0  10        8.43       19.89     17.78 o 
  -7   1  10        3.87       -7.84     15.87 o 
  -6   1  10      134.10      146.72     28.68 o 
  -5   1  10       11.00        3.95     13.77 o 
  -4   1  10      101.26      105.04     21.61 o 
  -3   1  10       98.28      112.65     13.32 o 
  -2   1  10        9.82        5.44      6.37 o 
  -1   1  10      313.83      292.93     26.00 o 
   0   1  10        1.53        5.33      5.84 o 
   1   1  10      117.17      120.61     12.02 o 
   2   1  10       83.41       66.62      9.21 o 
   3   1  10        3.51       11.98     12.62 o 
   4   1  10       43.03       34.67     15.68 o 
   5   1  10       98.87       78.40     21.16 o 
   6   1  10       20.59        3.44     17.59 o 
  -7   2  10       20.98        8.16     18.17 o 
  -6   2  10       88.80       98.03     23.46 o 
  -5   2  10        1.69        7.07     13.58 o 
  -4   2  10        0.64       -0.64     12.81 o 
  -3   2  10       38.99       55.33     10.22 o 
  -2   2  10      319.14      314.55     19.32 o 
  -1   2  10      257.84      250.75     16.96 o 
   0   2  10      187.08      203.89     15.67 o 
   1   2  10       23.70       26.49      7.51 o 
   2   2  10        7.76       10.23      6.80 o 
   3   2  10        3.06       15.55     13.64 o 
   4   2  10       16.96       19.63     16.32 o 
   5   2  10        8.46       18.93     17.02 o 
   6   2  10      100.51       99.49     24.09 o 
  -6   3  10       25.79       22.05     21.48 o 
  -5   3  10      168.84      230.09     33.21 o 
  -4   3  10       22.67       10.77     14.02 o 
  -3   3  10       79.93       84.13     19.31 o 
  -2   3  10      106.63      114.09     12.68 o 
  -1   3  10       41.31       41.23      9.07 o 
   0   3  10      344.24      362.72     20.45 o 
   1   3  10        4.80       -3.43      5.68 o 
   2   3  10        9.47        7.67      6.76 o 
   3   3  10        0.07       -3.70     11.47 o 
   4   3  10        2.69       -6.76     13.77 o 
   5   3  10        4.41       -7.20     14.66 o 
  -6   4  10       41.93       29.38     18.67 o 
  -5   4  10       20.84       40.79     17.97 o 
  -4   4  10       27.22       21.61     14.85 o 
  -3   4  10        1.70        3.19     12.24 o 
  -2   4  10       37.75       22.05     14.21 o 
  -1   4  10       87.30       73.11     18.61 o 
   0   4  10        4.21       -1.73      7.16 o 
   1   4  10        1.31        0.59      6.66 o 
   2   4  10        8.32       -4.06      6.88 o 
   3   4  10        1.50        0.45     13.89 o 
   4   4  10        0.46       -4.21     11.35 o 
   5   4  10        0.56      -15.68     15.23 o 
  -5   5  10       15.82       16.70     16.25 o 
  -4   5  10       46.71       72.79     21.67 o 
  -3   5  10        1.85        1.53     12.05 o 
  -2   5  10       18.22       13.32     13.26 o 
  -1   5  10        1.46        4.33     11.47 o 
   0   5  10       31.54       15.68     12.05 o 
   1   5  10       48.77       33.02     12.75 o 
   2   5  10       29.02       34.04     15.30 o 
   3   5  10        0.13        0.25     14.28 o 
   4   5  10        9.16       13.00     16.13 o 
  -4   6  10        3.30        1.08     13.64 o 
  -3   6  10        3.25       -1.85     14.28 o 
  -2   6  10       21.12       32.44     16.89 o 
  -1   6  10        0.90       -3.57     10.39 o 
   0   6  10        8.48       13.45     13.64 o 
   1   6  10        3.61        7.20     14.02 o 
   2   6  10        5.77        4.40     12.05 o 
  -3   7  10       11.13        1.98     15.11 o 
  -2   7  10       14.91       34.86     18.04 o 
  -1   7  10        0.44        3.82     11.28 o 
   0   7  10        4.68        6.25     15.23 o 
   1   7  10        0.04        6.31     15.23 o 
   2   7  10        1.40        8.67     16.25 o 
  -2 -10  11        0.19       15.30     15.42 o 
  -1 -10  11       13.24        3.95     12.75 o 
   0 -10  11       71.81       73.36     15.16 o 
   1 -10  11        0.06      -12.19      9.06 o 
   2 -10  11        2.39      -17.34     16.38 o 
  -4  -9  11        1.94       -2.61     13.96 o 
  -3  -9  11        0.09       -4.97     12.49 o 
  -2  -9  11        8.67       -5.86     12.68 o 
  -1  -9  11       24.04       22.50     13.64 o 
   0  -9  11       26.55       12.50     10.33 o 
   1  -9  11       24.53       19.74     10.64 o 
   2  -9  11        0.63       -2.61     14.53 o 
   3  -9  11        0.74        6.25     13.51 o 
  -5  -8  11        0.32       -8.16     14.34 o 
  -4  -8  11        5.01        0.06     14.15 o 
  -3  -8  11        3.75       -1.40     13.13 o 
  -2  -8  11       45.11       46.27     16.00 o 
  -1  -8  11       48.04       45.89     15.68 o 
   0  -8  11       30.49       22.06     10.43 o 
   1  -8  11       84.56       58.07     12.45 o 
   2  -8  11        2.36        2.17     13.70 o 
   3  -8  11       45.58       51.88     19.25 o 
   4  -8  11       20.28       16.25     13.00 o 
  -5  -7  11        2.47        6.88     16.83 o 
  -4  -7  11        9.78       18.93     15.93 o 
  -3  -7  11        9.94        9.50     14.53 o 
  -2  -7  11       21.56       29.13     15.04 o 
  -1  -7  11       12.91       45.21     28.68 o 
   0  -7  11        1.20       -0.19      6.70 o 
   1  -7  11        1.50        0.41      6.61 o 
   2  -7  11        4.70       11.10     12.46 o 
   3  -7  11        1.73       10.64     13.51 o 
   4  -7  11        7.26       10.39     12.81 o 
   5  -7  11       61.57       44.74     16.25 o 
  -6  -6  11       14.29       34.74     19.76 o 
  -5  -6  11       11.23       13.00     16.64 o 
  -4  -6  11        0.10        5.67     13.51 o 
  -3  -6  11       54.01       51.75     16.57 o 
  -2  -6  11       31.82       41.11     15.62 o 
  -1  -6  11       49.70       39.96      9.43 o 
   0  -6  11       36.97       29.35      7.44 o 
   1  -6  11       20.76       16.66      6.78 o 
   2  -6  11        0.24       -1.49      7.67 o 
   3  -6  11        1.67        1.99      9.13 o 
   4  -6  11       46.29       43.78     11.53 o 
   5  -6  11       36.39       23.65     13.77 o 
  -6  -5  11       19.54       11.92     15.42 o 
  -5  -5  11        9.90        4.40     13.70 o 
  -4  -5  11        1.62       -8.86     11.15 o 
  -3  -5  11       33.90       22.63     13.00 o 
  -2  -5  11       89.15       87.38     11.69 o 
  -1  -5  11      326.67      370.47     20.90 o 
   0  -5  11      357.10      400.37     17.10 o 
   1  -5  11      154.88      162.63     11.84 o 
   2  -5  11       33.83       26.18     10.58 o 
   3  -5  11       38.09       29.05      9.32 o 
   4  -5  11       36.09       33.40     10.08 o 
   5  -5  11       44.56       54.78     12.57 o 
   6  -5  11      108.21      108.51     15.63 o 
  -7  -4  11       50.48       76.80     21.99 o 
  -6  -4  11       63.69       79.35     21.48 o 
  -5  -4  11       33.09       25.81     16.06 o 
  -4  -4  11        4.95       -6.44     13.13 o 
  -3  -4  11        6.95        0.57     11.09 o 
  -2  -4  11      143.23      170.68     15.85 o 
  -1  -4  11      395.53      397.18     21.45 o 
   0  -4  11      209.00      202.63     11.82 o 
   1  -4  11       26.90       31.33      6.63 o 
   2  -4  11      329.46      349.50     20.94 o 
   3  -4  11      185.17      198.20     23.46 o 
   4  -4  11       90.33       99.57     14.69 o 
   5  -4  11       32.35       48.70     10.95 o 
   6  -4  11       66.98       75.36     12.83 o 
  -7  -3  11       84.08       75.66     22.56 o 
  -6  -3  11       30.33       41.81     18.99 o 
  -5  -3  11      117.41      120.78     25.75 o 
  -4  -3  11       33.83       37.54     15.74 o 
  -3  -3  11       33.85       29.93      9.17 o 
  -2  -3  11      221.78      203.78     13.63 o 
  -1  -3  11      160.80      140.56     10.65 o 
   0  -3  11      276.93      299.60     13.71 o 
   1  -3  11      198.72      226.38     12.04 o 
   2  -3  11      111.34      115.15     12.98 o 
   3  -3  11      187.23      155.93     15.46 o 
   4  -3  11      118.55       85.54     12.27 o 
   5  -3  11      106.34      113.96     21.99 o 
   6  -3  11       48.91       42.00     18.61 o 
  -7  -2  11        9.43       15.23     20.40 o 
  -6  -2  11      124.09       96.91     20.91 o 
  -5  -2  11       73.24       66.48     13.72 o 
  -4  -2  11       46.30       28.89      9.41 o 
  -3  -2  11      208.31      236.98     15.22 o 
  -2  -2  11      130.26      113.32     11.15 o 
  -1  -2  11       77.67       61.41      7.75 o 
   0  -2  11      522.26      500.71     18.33 o 
   1  -2  11      270.85      279.95     12.96 o 
   2  -2  11      115.43      137.52     13.35 o 
   3  -2  11      199.84      211.35     26.32 o 
   4  -2  11      296.85      287.01     31.23 o 
   5  -2  11      178.20      205.81     29.13 o 
   6  -2  11        1.49       -8.73     15.42 o 
  -7  -1  11        1.17       -1.69     10.69 o 
  -6  -1  11      148.04      115.54     16.78 o 
  -5  -1  11       48.87       36.16     11.83 o 
  -4  -1  11        7.09       14.47     12.36 o 
  -3  -1  11      579.21      598.59     30.66 o 
  -2  -1  11      241.50      226.58     17.73 o 
  -1  -1  11        2.12        5.97      6.38 o 
   0  -1  11        1.34       -3.51      6.25 o 
   1  -1  11      475.03      508.05     34.48 o 
   2  -1  11      183.23      171.52     23.97 o 
   3  -1  11       90.19       94.01     19.44 o 
   4  -1  11       14.11        8.03     13.38 o 
   5  -1  11        4.34       -5.80     15.42 o 
   6  -1  11       41.30       35.76     18.80 o 
  -7   0  11        9.56       29.06     12.59 o 
  -5   0  11       81.82      104.91     29.70 o 
  -4   0  11      584.90      674.34     49.52 o 
  -3   0  11      134.20      136.39     14.65 o 
  -2   0  11      776.66      825.63     32.21 o 
  -1   0  11        1.09       -2.08      5.61 o 
   0   0  11      210.87      204.68     15.74 o 
   1   0  11      896.72      888.18     29.19 o 
   2   0  11      125.84      164.00     22.31 o 
   3   0  11       93.99      111.28     19.44 o 
   4   0  11       36.13       42.89     17.34 o 
   5   0  11       62.64       36.65     17.85 o 
   6   0  11       57.86       57.36     20.01 o 
  -7   1  11       39.32       35.63     23.65 o 
  -6   1  11        3.43       13.38     16.89 o 
  -5   1  11       47.89       81.58     21.99 o 
  -4   1  11        0.54       10.96     12.87 o 
  -3   1  11       66.51       77.08     12.70 o 
  -2   1  11      338.25      351.60     32.35 o 
  -1   1  11      299.55      282.53     18.04 o 
   0   1  11       88.00       75.79     18.07 o 
   1   1  11       48.49       36.81      8.84 o 
   2   1  11       49.82       54.05     17.34 o 
   3   1  11        0.28       -6.44     14.09 o 
   4   1  11        7.50       16.44     15.36 o 
   5   1  11        0.05        0.89     14.28 o 
   6   1  11       17.77       27.92     18.48 o 
  -6   2  11       34.38       27.73     19.18 o 
  -5   2  11       27.84       33.02     19.12 o 
  -4   2  11       18.20        0.89     13.70 o 
  -3   2  11      106.78      106.68     13.71 o 
  -2   2  11       14.91       17.60      8.09 o 
  -1   2  11      797.50      820.66     30.66 o 
   0   2  11       24.29       32.01      8.92 o 
   1   2  11       14.84       17.36      8.48 o 
   2   2  11       56.80       43.40     16.44 o 
   3   2  11       11.85       -0.70     11.54 o 
   4   2  11       38.83       36.33     19.18 o 
   5   2  11       11.24       13.13     17.91 o 
  -6   3  11        7.04        7.27     18.87 o 
  -5   3  11        6.55       21.35     16.44 o 
  -4   3  11       11.71        6.31     13.00 o 
  -3   3  11       33.88       57.24     18.36 o 
  -2   3  11       71.13       77.85     11.59 o 
  -1   3  11       94.74      116.47     13.14 o 
   0   3  11        9.13        7.67      7.70 o 
   1   3  11        3.43        2.23      6.04 o 
   2   3  11       11.49       11.67      7.28 o 
   3   3  11       13.84        8.54     13.70 o 
   4   3  11        1.00       -7.65     15.68 o 
   5   3  11        3.82        5.86     18.04 o 
  -6   4  11       15.16       28.62     20.91 o 
  -5   4  11       46.02       14.02     16.38 o 
  -4   4  11       38.53       69.41     21.22 o 
  -3   4  11        0.15       -1.91     12.43 o 
  -2   4  11       36.89       43.60     15.23 o 
  -1   4  11       11.01        7.46     12.49 o 
   0   4  11      242.92      291.53     31.17 o 
   1   4  11      104.64       96.36     12.96 o 
   2   4  11        7.63        8.85      7.96 o 
   4   4  11        0.04      -11.09     12.68 o 
  -5   5  11        7.74        8.16     17.97 o 
  -4   5  11       32.79       42.58     18.93 o 
  -3   5  11       27.36        2.93     12.81 o 
  -2   5  11       10.32        5.67     15.30 o 
  -1   5  11        7.74        1.53     13.26 o 
   0   5  11       65.77       73.36     17.85 o 
   1   5  11        6.32       15.42     10.20 o 
   2   5  11        1.34        8.16     10.07 o 
   3   5  11        0.74      -12.11     13.64 o 
  -4   6  11       38.31       71.96     23.39 o 
  -3   6  11        1.17        4.72     13.70 o 
  -2   6  11       10.11       17.46     15.17 o 
  -1   6  11        2.37        4.21     13.58 o 
   0   6  11       13.71       22.63     12.94 o 
   1   6  11        1.02        3.95     10.96 o 
   2   6  11        3.78        3.76     13.51 o 
  -2   7  11       13.12       12.81     17.46 o 
  -1   7  11       12.98       43.47     17.66 o 
   0   7  11        0.65        2.74     12.24 o 
  -2 -10  12        5.17       -4.97     13.19 o 
  -1 -10  12        8.40        4.14     12.68 o 
   0 -10  12       18.99       23.07     16.13 o 
   1 -10  12       25.55       19.57     19.82 o 
  -4  -9  12        0.01       -9.37     12.49 o 
  -3  -9  12        4.05        2.36     11.92 o 
  -2  -9  12        1.20       -1.47     11.66 o 
  -1  -9  12       17.36       11.79     13.58 o 
   0  -9  12        2.23       -4.38     11.38 o 
   1  -9  12       82.48       52.46     22.95 o 
   2  -9  12       14.17       13.70     16.70 o 
   3  -9  12        7.09        1.78     17.02 o 
  -5  -8  12        1.24       -5.29     14.98 o 
  -4  -8  12        3.35       -2.49     13.13 o 
  -3  -8  12        3.07        1.53     12.56 o 
  -2  -8  12       15.93       18.55     14.66 o 
  -1  -8  12       14.24       10.13     12.11 o 
   0  -8  12        2.00        3.29      7.50 o 
   1  -8  12      179.36      219.19     31.23 o 
   2  -8  12        5.71      120.02     25.88 o 
   3  -8  12       15.57        7.65     14.40 o 
   4  -8  12        5.07       -1.72     13.70 o 
  -5  -7  12       38.54       31.17     17.66 o 
  -4  -7  12        0.25        5.04     14.53 o 
  -3  -7  12       25.00       24.03     15.04 o 
  -2  -7  12       26.87       31.04     15.55 o 
  -1  -7  12       50.14       51.66     11.14 o 
   0  -7  12        1.05        8.96      9.25 o 
   1  -7  12        9.39       14.65      6.93 o 
   2  -7  12      208.20      239.80     19.53 o 
   3  -7  12       27.37       53.79     18.55 o 
   4  -7  12       20.31       22.75     15.93 o 
   5  -7  12        4.02        8.92     12.81 o 
  -6  -6  12       22.11       32.76     19.57 o 
  -5  -6  12       11.87        3.44     15.87 o 
  -4  -6  12        3.87       -5.74     11.66 o 
  -3  -6  12       65.55       43.15     16.00 o 
  -2  -6  12       11.03        6.95     11.86 o 
  -1  -6  12      121.21      109.35     13.35 o 
   0  -6  12       49.43       56.18      9.35 o 
   1  -6  12       12.31       11.37      6.62 o 
   2  -6  12      394.24      430.36     24.01 o 
   3  -6  12        0.17        4.75      9.40 o 
   4  -6  12       36.47       90.12     46.88 o 
   5  -6  12        2.29       13.32     12.62 o 
  -6  -5  12       28.19       28.11     17.59 o 
  -5  -5  12       32.76       27.79     16.00 o 
  -4  -5  12       94.62       94.33     20.71 o 
  -3  -5  12       11.41        9.43     12.05 o 
  -2  -5  12       25.88       35.07      9.34 o 
  -1  -5  12       23.06       31.15      9.52 o 
   0  -5  12       81.10       84.82      9.72 o 
   1  -5  12       35.88       33.17      7.47 o 
   2  -5  12        0.50       -6.80      8.98 o 
   3  -5  12       70.42       73.45     12.79 o 
   4  -5  12        7.65        2.40      8.29 o 
   5  -5  12       19.03       28.25     12.30 o 
  -6  -4  12        1.89       13.00     15.55 o 
  -5  -4  12      108.60      134.29     25.94 o 
  -4  -4  12      261.94      266.93     31.80 o 
  -3  -4  12        9.18       10.64     11.35 o 
  -2  -4  12      134.96      116.33     21.42 o 
  -1  -4  12      101.66      103.78     12.94 o 
   0  -4  12      662.07      668.68     26.83 o 
   1  -4  12       72.48       60.68     11.67 o 
   2  -4  12       59.32       51.13     10.37 o 
   3  -4  12        8.66       10.20      8.47 o 
   4  -4  12        2.97        4.10     16.25 o 
   5  -4  12      105.05      123.00     19.95 o 
   6  -4  12       19.12      126.02    116.64 o 
  -7  -3  12       23.62       21.48     18.93 o 
  -6  -3  12       86.62       59.91     21.35 o 
  -5  -3  12       18.91        9.24     16.19 o 
  -4  -3  12        0.27       -4.26      8.00 o 
  -3  -3  12      150.52      141.92     16.07 o 
  -2  -3  12      104.41       88.45     10.79 o 
  -1  -3  12      153.41      179.68     13.13 o 
   0  -3  12      310.90      317.79     19.24 o 
   1  -3  12      151.55      155.74     14.39 o 
   2  -3  12       66.02       51.66     10.37 o 
   3  -3  12        7.89       18.35      8.92 o 
   4  -3  12       73.73       94.40     13.22 o 
   5  -3  12        1.35        2.36     14.28 o 
   6  -3  12        5.88       -7.78     12.87 o 
  -7  -2  12       14.50       24.73     20.33 o 
  -6  -2  12      122.85      102.98     35.15 o 
  -5  -2  12       40.65       26.70     11.29 o 
  -4  -2  12      868.69      830.62     58.67 o 
  -3  -2  12       69.87       50.21      8.73 o 
  -2  -2  12       89.18       72.13      9.39 o 
  -1  -2  12       83.98       70.63      8.41 o 
   0  -2  12      179.05      164.58     11.33 o 
   1  -2  12      333.22      321.33     23.32 o 
   2  -2  12       14.50       30.08     14.47 o 
   3  -2  12       20.30       27.02     14.91 o 
   4  -2  12       23.22       14.79     14.91 o 
   5  -2  12        6.85       -1.15     12.81 o 
   6  -2  12       17.37        0.83     17.27 o 
  -7  -1  12        3.44        2.88     16.03 o 
  -6  -1  12       59.61       36.83     13.11 o 
  -5  -1  12      248.32      175.16     31.65 o 
  -4  -1  12      213.79      249.98     28.87 o 
  -3  -1  12        5.75       18.71     10.12 o 
  -2  -1  12       80.24       77.51     11.80 o 
  -1  -1  12      376.48      352.11     29.86 o 
   0  -1  12      336.78      328.81     20.11 o 
   1  -1  12      303.25      344.54     19.82 o 
   2  -1  12      134.30      141.56     22.50 o 
   3  -1  12       76.60       70.30     20.84 o 
   4  -1  12       21.05        2.80     13.89 o 
   5  -1  12       25.86        0.70     14.66 o 
   6  -1  12       10.45       14.79     19.50 o 
  -7   0  12        0.86        3.69     10.08 o 
  -5   0  12      270.77      371.78     45.06 o 
  -4   0  12       12.37       20.97     16.06 o 
  -3   0  12       51.44       45.62     10.74 o 
  -2   0  12       18.38       18.62      7.91 o 
  -1   0  12       99.60      114.68     13.61 o 
   0   0  12       16.75       17.67      9.75 o 
   1   0  12       78.17       94.16     12.07 o 
   2   0  12       84.99       57.62     16.89 o 
   3   0  12        9.03        7.78     15.55 o 
   4   0  12        5.13       -9.82     15.55 o 
   5   0  12       31.16       12.62     16.57 o 
   6   0  12        6.02        6.69     17.02 o 
  -6   1  12        0.20       -1.02     15.93 o 
  -5   1  12      295.90      232.89     34.16 o 
  -4   1  12       35.31       31.93     17.15 o 
  -3   1  12       51.41       46.54     10.98 o 
  -2   1  12       17.76       15.07      7.82 o 
  -1   1  12      190.55      225.53     17.41 o 
   0   1  12      102.55      101.12     13.19 o 
   1   1  12       68.30       75.17     11.26 o 
   2   1  12       82.14       74.25     19.76 o 
   3   1  12       35.02       17.27     13.26 o 
   4   1  12       43.15       31.55     19.63 o 
   5   1  12        0.73       -9.75     16.51 o 
  -6   2  12       13.33       23.14     19.44 o 
  -5   2  12       19.28       36.97     19.95 o 
  -4   2  12      151.93      175.53     29.57 o 
  -3   2  12       76.78       73.70     12.41 o 
  -2   2  12       53.34       59.82     10.89 o 
  -1   2  12      321.85      343.35     21.41 o 
   0   2  12       11.31        2.94      6.39 o 
   1   2  12       21.41       19.04      7.73 o 
   2   2  12       32.88       28.55     15.23 o 
   3   2  12       10.62       10.07     15.42 o 
   4   2  12       14.61       14.34     15.74 o 
   5   2  12        3.44       -3.76     15.87 o 
  -6   3  12       17.23       15.23     17.53 o 
  -5   3  12        5.45        2.55     18.23 o 
  -4   3  12      112.58      119.19     25.11 o 
  -3   3  12        5.79        0.38     13.64 o 
  -2   3  12       39.60       46.91     16.64 o 
  -1   3  12       80.26       88.73     24.89 o 
   0   3  12      354.07      371.65     61.92 o 
   1   3  12        2.48        4.17      7.18 o 
   2   3  12        7.47        8.16     14.28 o 
   3   3  12       10.95       -0.64     13.45 o 
   4   3  12        6.27        5.04     14.21 o 
  -5   4  12       14.82       32.63     19.63 o 
  -4   4  12        2.70        7.78     18.10 o 
  -3   4  12        0.41       -4.46     12.68 o 
  -2   4  12       18.40       16.95     14.09 o 
  -1   4  12        0.18       10.90     13.70 o 
   0   4  12      122.59      146.79     24.35 o 
   1   4  12       32.47       18.35      9.73 o 
   2   4  12        4.98      -11.03     12.49 o 
   3   4  12       11.49        3.95     12.62 o 
  -4   5  12       16.79       13.07     17.66 o 
  -3   5  12        4.32       -2.74     14.40 o 
  -2   5  12        0.22        0.76     12.81 o 
  -1   5  12       18.50       12.17     14.72 o 
   0   5  12       31.82       54.24     18.42 o 
   1   5  12       85.77      113.13     21.67 o 
  -3   6  12        2.45        0.70     13.96 o 
  -2   6  12        0.92       -0.51     13.58 o 
  -1   6  12        6.82       -5.48     13.70 o 
   0   6  12        0.02        1.98     13.19 o 
   1   6  12       58.74       83.50     19.69 o 
  -1 -10  13        7.27       -5.74     12.05 o 
   0 -10  13       15.28       21.61     15.42 o 
   1 -10  13       16.93       -5.80     21.54 o 
  -3  -9  13        0.06       -0.06     12.75 o 
  -2  -9  13        4.25        1.08     12.36 o 
  -1  -9  13       24.56       14.66     14.02 o 
   0  -9  13      107.05      117.22     19.63 o 
   1  -9  13        4.03      -16.00     19.12 o 
   2  -9  13       24.37       16.76     19.95 o 
   3  -9  13       19.71       42.89     21.22 o 
  -4  -8  13        0.24        2.74     14.85 o 
  -3  -8  13        1.15        7.46     13.77 o 
  -2  -8  13        2.14        1.66     12.11 o 
  -1  -8  13        3.33        3.06     12.62 o 
   0  -8  13        5.62        3.51      7.46 o 
   1  -8  13       33.14       43.40     20.40 o 
   2  -8  13       73.22       84.77     22.50 o 
   3  -8  13       28.36       40.92     20.59 o 
   4  -8  13        8.80       15.04     14.91 o 
  -5  -7  13       61.43       64.18     21.03 o 
  -4  -7  13        3.61       -3.95     12.62 o 
  -3  -7  13        1.84       12.81     13.19 o 
  -2  -7  13       13.46        6.18     11.92 o 
  -1  -7  13       17.91       21.21     12.11 o 
   0  -7  13        1.54        4.22      8.30 o 
   1  -7  13      157.94      194.93     18.47 o 
   2  -7  13       48.91       83.65     13.68 o 
   3  -7  13       74.46       78.84     18.93 o 
   4  -7  13       18.00       37.35     17.08 o 
  -5  -6  13       42.95       60.10     20.14 o 
  -4  -6  13        7.52       10.58     13.19 o 
  -3  -6  13        0.28       -4.46     10.45 o 
  -2  -6  13        3.96        9.00      8.05 o 
  -1  -6  13       27.74       27.95     10.07 o 
   0  -6  13       70.18       68.76     21.96 o 
   1  -6  13       36.25       43.60     15.04 o 
   2  -6  13      195.61      207.56     17.91 o 
   3  -6  13       33.14       41.37     12.08 o 
   4  -6  13       21.25       26.19     11.24 o 
   5  -6  13       12.43       31.55     14.72 o 
  -6  -5  13        2.97        3.82     16.06 o 
  -5  -5  13       13.80       13.45     15.93 o 
  -4  -5  13        6.32       13.38     14.28 o 
  -3  -5  13        0.19        0.51     10.71 o 
  -2  -5  13       27.28       35.33     11.09 o 
  -1  -5  13      225.08      238.79     18.64 o 
   0  -5  13      301.82      307.30     19.95 o 
   1  -5  13        0.38        5.55     11.22 o 
   2  -5  13       56.95       78.77     13.34 o 
   3  -5  13       92.48      113.85     14.78 o 
   4  -5  13      129.43      131.62     16.97 o 
   5  -5  13       42.84       60.33     12.94 o 
  -6  -4  13       52.40       65.01     21.67 o 
  -5  -4  13       18.03       20.59     17.40 o 
  -4  -4  13       31.76       48.44     17.21 o 
  -3  -4  13       39.92       32.89     14.40 o 
  -2  -4  13       46.92       52.94     10.86 o 
  -1  -4  13       71.62       77.15     11.73 o 
   0  -4  13      136.36      121.23     15.17 o 
   1  -4  13       12.41       15.93      8.32 o 
   2  -4  13        0.43       -1.21     13.83 o 
   3  -4  13      260.19      276.96     21.22 o 
   4  -4  13       20.88       38.43     10.71 o 
   5  -4  13       15.20       38.25      9.95 o 
  -6  -3  13       30.23       24.98     19.12 o 
  -5  -3  13       73.92       73.42     22.44 o 
  -4  -3  13      182.38      182.54     30.85 o 
  -3  -3  13      150.66      127.99     21.74 o 
  -2  -3  13       37.81       38.42      9.06 o 
  -1  -3  13      113.46      108.83     11.17 o 
   0  -3  13      223.11      210.51     13.52 o 
   1  -3  13      204.71      218.88     23.17 o 
   2  -3  13        2.48        9.88     14.53 o 
   3  -3  13        4.14       -7.33     12.56 o 
   4  -3  13       38.88       71.63     28.24 o 
   5  -3  13       13.81       57.66     39.93 o 
  -6  -2  13       31.18       35.55     14.94 o 
  -5  -2  13       34.67       34.81     11.86 o 
  -4  -2  13        4.46        6.39      8.45 o 
  -3  -2  13      400.08      403.86     20.98 o 
  -2  -2  13        8.52        7.03      6.26 o 
  -1  -2  13       87.16       65.19      8.50 o 
   0  -2  13       49.20       43.76      7.59 o 
   1  -2  13      284.04      275.36     15.39 o 
   2  -2  13       42.56       48.25     19.63 o 
   3  -2  13        0.42        8.60     15.11 o 
   4  -2  13       32.97       28.75     18.48 o 
   5  -2  13        3.07        5.35     14.34 o 
  -6  -1  13       36.13       28.95     12.41 o 
  -5  -1  13      175.33      122.83     17.40 o 
  -4  -1  13       87.07       82.86     19.06 o 
  -3  -1  13      573.62      628.56     31.87 o 
  -2  -1  13      347.92      340.45     23.12 o 
  -1  -1  13       65.32       77.12     11.96 o 
   0  -1  13        5.22       14.26      7.83 o 
   1  -1  13      299.01      333.86     20.43 o 
   2  -1  13      211.14      224.16     26.96 o 
   3  -1  13        1.93       -2.49     13.96 o 
   4  -1  13        0.11      -14.21     14.47 o 
   5  -1  13       15.36        8.16     14.40 o 
  -5   0  13      114.95       93.31     25.62 o 
  -4   0  13       79.39      106.44     23.84 o 
  -3   0  13      439.96      408.46     39.20 o 
  -2   0  13      470.84      442.26     35.98 o 
  -1   0  13       35.48       37.83     10.16 o 
   0   0  13      139.29      153.87     16.28 o 
   1   0  13      268.71      297.62     20.25 o 
   2   0  13      147.23      134.23     22.37 o 
   3   0  13        1.43        1.72     16.70 o 
   4   0  13        0.49       -7.71     12.43 o 
   5   0  13        0.42       -8.03     16.76 o 
  -6   1  13       13.05       24.03     21.29 o 
  -5   1  13       46.73       51.05     21.22 o 
  -4   1  13      159.82      168.27     29.57 o 
  -3   1  13       41.92       38.60     11.18 o 
  -2   1  13      131.33      139.12     15.50 o 
  -1   1  13      319.47      291.70     20.52 o 
   0   1  13      242.78      260.28     19.16 o 
   1   1  13       17.56       22.08      8.68 o 
   2   1  13       37.30       59.15     19.69 o 
   3   1  13       20.19        6.63     17.08 o 
   4   1  13        1.61        0.19     14.40 o 
   5   1  13        0.05       -7.52     18.10 o 
  -6   2  13        0.16        9.62     20.33 o 
  -5   2  13        4.07      -11.28     16.44 o 
  -4   2  13       52.08       83.50     23.77 o 
  -3   2  13       15.78       36.01     10.49 o 
  -2   2  13      215.30      203.71     18.09 o 
  -1   2  13      110.96       80.72     12.81 o 
   0   2  13       65.87       64.35     11.82 o 
   1   2  13        0.26        0.94      6.60 o 
   2   2  13       28.76       29.13     14.79 o 
   3   2  13       26.10       34.42     16.76 o 
   4   2  13       10.67       19.18     18.04 o 
  -5   3  13        0.12       -4.14     15.23 o 
  -4   3  13       84.56       52.90     19.82 o 
  -3   3  13      124.22      155.01     26.77 o 
  -2   3  13       57.20       84.39     21.03 o 
  -1   3  13        1.34        0.03      8.08 o 
   0   3  13       53.28       51.25     12.17 o 
   1   3  13       46.94       41.71     10.25 o 
   2   3  13       33.31       18.67     13.51 o 
   3   3  13       10.64       12.43     14.60 o 
   4   3  13        1.46      -10.45     15.68 o 
  -4   4  13       12.03       23.01     18.36 o 
  -3   4  13       49.62       41.56     19.89 o 
  -2   4  13        6.49        7.78     13.13 o 
  -1   4  13       29.99       39.33     16.57 o 
   0   4  13       13.18       14.72     13.45 o 
   1   4  13      118.05      124.86     23.14 o 
   2   4  13        1.97      -16.44     13.19 o 
   3   4  13        0.47       -8.35     15.62 o 
  -3   5  13       26.77       24.47     17.59 o 
  -2   5  13        1.01       -0.45     13.26 o 
  -1   5  13        1.04        7.52     14.21 o 
   0   5  13        0.24        8.80     14.60 o 
   1   5  13       14.55       19.31     14.98 o 
  -3  -9  14        0.23        2.87     17.21 o 
  -2  -9  14        5.52       -1.53     14.09 o 
  -1  -9  14        2.00       -0.76     12.49 o 
   0  -9  14        3.21        7.46     13.51 o 
   2  -9  14        6.84      -14.40     18.29 o 
  -4  -8  14        2.22       -3.12     14.72 o 
  -3  -8  14       10.29        5.67     14.34 o 
  -2  -8  14        1.01        1.98     11.66 o 
  -1  -8  14        4.44        7.72      9.03 o 
   0  -8  14       67.82       84.38     18.93 o 
   3  -8  14        5.73       24.98     19.50 o 
  -5  -7  14       36.00       36.71     19.44 o 
  -4  -7  14        9.91        0.64     14.72 o 
  -3  -7  14       39.56       40.15     16.70 o 
  -2  -7  14        0.30       -5.93     10.52 o 
  -1  -7  14        0.31        5.43      8.31 o 
   0  -7  14       38.18       50.50     14.60 o 
   1  -7  14       94.63       99.11     19.82 o 
   2  -7  14       63.01       75.15     18.87 o 
   3  -7  14       27.28       19.06     15.36 o 
   4  -7  14       12.79       22.24     16.06 o 
  -5  -6  14       37.38       16.44     16.83 o 
  -4  -6  14      156.40      121.23     24.54 o 
  -3  -6  14       23.74       34.93     15.93 o 
  -2  -6  14       11.41       10.93      8.32 o 
  -1  -6  14        0.24        1.01      8.41 o 
   0  -6  14       21.38       33.70      9.84 o 
   1  -6  14       58.70       77.06     18.23 o 
   2  -6  14      109.53      148.32     24.41 o 
   3  -6  14       65.80       95.92     22.95 o 
   4  -6  14       13.84       23.52     15.11 o 
  -6  -5  14       11.65       13.77     17.78 o 
  -5  -5  14       25.25       16.38     16.19 o 
  -4  -5  14      215.29      132.96     24.60 o 
  -3  -5  14        1.10        7.01     12.05 o 
  -2  -5  14       45.52       54.18     10.99 o 
  -1  -5  14        6.02        8.43     10.68 o 
   0  -5  14       19.77       15.36      8.21 o 
   1  -5  14       40.03       61.76     17.91 o 
   2  -5  14      155.48      215.37     29.00 o 
   3  -5  14       16.57       27.66     15.81 o 
   4  -5  14       12.84        9.69     16.57 o 
   5  -5  14       22.13       32.44     17.78 o 
  -6  -4  14       17.41       25.05     19.57 o 
  -5  -4  14       16.85        5.48     15.68 o 
  -4  -4  14       63.49       60.93     19.57 o 
  -3  -4  14       38.70       48.38     17.53 o 
  -2  -4  14       50.87       46.01     10.94 o 
  -1  -4  14       25.06       24.90      8.98 o 
   0  -4  14      106.51      106.81     13.09 o 
   1  -4  14       92.03      101.79     20.08 o 
   2  -4  14       31.81       33.53     17.27 o 
   3  -4  14      130.90      145.51     25.37 o 
   4  -4  14       92.60       72.28     21.29 o 
   5  -4  14       60.40       46.40     19.63 o 
  -6  -3  14       32.29       57.87     25.30 o 
  -5  -3  14       19.19       21.99     17.59 o 
  -4  -3  14       56.95       25.50     11.85 o 
  -3  -3  14      533.43      610.51     28.19 o 
  -2  -3  14       12.34        2.11      6.87 o 
  -1  -3  14       30.28       23.94      7.83 o 
   0  -3  14       51.95       43.84      8.32 o 
   1  -3  14       99.44      119.57     23.77 o 
   2  -3  14       19.73       14.98     15.68 o 
   3  -3  14      106.09      134.04     23.84 o 
   4  -3  14       41.78       51.24     18.48 o 
   5  -3  14       27.53        8.41     16.32 o 
  -6  -2  14        8.30       16.51     12.81 o 
  -5  -2  14       81.86       69.25     15.57 o 
  -4  -2  14       84.20       88.37     15.21 o 
  -3  -2  14      426.89      476.80     23.85 o 
  -2  -2  14       15.00       14.73      6.68 o 
  -1  -2  14       20.22       15.25      6.42 o 
   0  -2  14       62.24       61.35      8.86 o 
   1  -2  14      440.58      386.82     36.84 o 
   2  -2  14       42.56       44.23     18.99 o 
   3  -2  14       12.47        6.56     16.57 o 
   4  -2  14       52.24       28.49     18.74 o 
   5  -2  14       14.15        5.10     17.15 o 
  -6  -1  14        0.84       13.85     11.22 o 
  -5  -1  14       28.73       27.57     15.42 o 
  -4  -1  14       57.90       63.29     18.17 o 
  -3  -1  14       39.18       22.18      9.63 o 
  -2  -1  14        0.71        3.36      7.18 o 
  -1  -1  14       27.31       14.44      8.26 o 
   0  -1  14      109.51      110.07     13.60 o 
   1  -1  14      161.21      158.13     24.22 o 
   2  -1  14       60.02       39.01     18.29 o 
   3  -1  14        0.57      -10.01     13.00 o 
   4  -1  14        2.87      -10.01     16.00 o 
   5  -1  14        6.13       -9.05     15.11 o 
  -5   0  14       70.68       80.95     25.88 o 
  -4   0  14      116.47      113.77     27.09 o 
  -3   0  14       32.55       23.86      9.58 o 
  -2   0  14        0.23        0.44      8.00 o 
  -1   0  14       65.22       57.58     11.55 o 
   0   0  14       46.22       48.67     10.62 o 
   1   0  14       16.03       18.36     13.38 o 
   2   0  14      198.62      211.61     28.94 o 
   3   0  14        2.76       -7.58     15.81 o 
   4   0  14        2.10       11.92     16.44 o 
   5   0  14       16.23       -2.87     16.83 o 
  -6   1  14        2.92       -3.38     17.53 o 
  -5   1  14       14.61       35.25     21.48 o 
  -4   1  14       61.54       64.63     21.93 o 
  -3   1  14       45.68       53.97     13.93 o 
  -2   1  14       77.46       82.46     13.93 o 
  -1   1  14       43.25       27.79      9.48 o 
   0   1  14        5.30        7.61      7.68 o 
   1   1  14        5.09       -4.97     11.41 o 
   2   1  14       91.39      107.52     23.20 o 
   3   1  14       31.16       13.32     17.91 o 
   4   1  14        0.73        1.59     14.91 o 
  -5   2  14       19.24       18.23     20.40 o 
  -4   2  14      103.77      114.28     29.70 o 
  -3   2  14      111.87      117.78     15.53 o 
  -2   2  14      109.76       99.77     14.00 o 
  -1   2  14       43.15       40.46      9.86 o 
   0   2  14       21.16       12.55     12.24 o 
   1   2  14       66.85       62.72     12.29 o 
   2   2  14       38.23       16.89     14.02 o 
   3   2  14       48.14       33.21     16.64 o 
   4   2  14        0.16      -20.94     13.96 o 
  -5   3  14        2.33       -2.17     20.40 o 
  -4   3  14       18.20       21.99     17.85 o 
  -3   3  14       12.87       17.91     15.68 o 
  -2   3  14        3.87       10.90     14.28 o 
  -1   3  14       41.27       24.54     14.40 o 
   0   3  14       76.62       54.76     11.66 o 
   1   3  14       21.81       34.91     10.85 o 
   2   3  14        2.42        1.08     13.00 o 
   3   3  14       13.89       -3.38     15.42 o 
  -4   4  14        9.87       28.94     17.66 o 
  -3   4  14       26.93       12.62     17.27 o 
  -2   4  14       18.08       15.17     16.38 o 
  -1   4  14       36.02       36.01     17.15 o 
   0   4  14       33.95       38.18     15.30 o 
   1   4  14        4.46       13.00     11.28 o 
   2   4  14        8.28       11.41     13.64 o 
  -2   5  14        1.18        4.78     16.06 o 
  -1   5  14       14.20       17.27     15.81 o 
   0   5  14       10.57        7.01     12.17 o 
  -2  -9  15        1.02        5.16     13.64 o 
  -1  -9  15       11.07       10.07     12.56 o 
  -3  -8  15       21.66       30.66     18.74 o 
  -2  -8  15        4.22        6.95     13.32 o 
  -1  -8  15        0.08        5.49      8.66 o 
   0  -8  15        8.63       26.58     17.46 o 
   1  -8  15        1.43       11.73     13.00 o 
  -4  -7  15       50.67       36.14     17.46 o 
  -3  -7  15       13.35       17.21     15.81 o 
  -2  -7  15        0.43       -6.88     10.84 o 
  -1  -7  15       20.10       45.47     54.75 o 
   0  -7  15       15.73       24.32     11.09 o 
   1  -7  15       19.75       38.62     15.49 o 
   2  -7  15       62.15       71.13     18.87 o 
   3  -7  15        4.63        7.39     14.53 o 
  -5  -6  15        6.73        5.10     14.85 o 
  -4  -6  15       29.57       25.94     15.42 o 
  -3  -6  15       15.79        7.33     12.75 o 
  -2  -6  15       69.54       93.53     14.26 o 
  -1  -6  15       25.60       15.86      9.75 o 
   0  -6  15       45.98       56.83     11.38 o 
   1  -6  15      111.27      105.04     20.40 o 
   2  -6  15       29.07       26.51     16.70 o 
   3  -6  15       11.73       18.04     14.98 o 
   4  -6  15        2.45       -2.87     16.13 o 
  -5  -5  15       32.79       35.31     18.17 o 
  -4  -5  15       43.45       23.33     15.17 o 
  -3  -5  15      126.59      134.10     24.16 o 
  -2  -5  15       91.64       88.50     13.93 o 
  -1  -5  15        6.51       14.75      9.77 o 
   0  -5  15        0.98       -0.33      7.37 o 
   1  -5  15       35.33       46.66     17.27 o 
   2  -5  15       18.42       18.67     14.28 o 
   3  -5  15      119.90      136.33     25.75 o 
   4  -5  15       34.31       24.47     17.53 o 
  -5  -4  15        3.45       30.72     18.10 o 
  -4  -4  15       91.74      104.15     24.03 o 
  -3  -4  15      295.60      282.46     23.20 o 
  -2  -4  15       60.71       62.05     12.75 o 
  -1  -4  15      130.40      120.13     27.22 o 
   0  -4  15       48.82       36.20     10.05 o 
   1  -4  15       46.10       44.93     16.76 o 
   2  -4  15       54.27       62.02     20.40 o 
   3  -4  15       82.33       84.52     22.95 o 
   4  -4  15       21.11       17.21     17.02 o 
  -6  -3  15        5.44       -0.19     19.89 o 
  -5  -3  15       24.48       23.26     18.04 o 
  -4  -3  15        5.79       12.67     10.63 o 
  -3  -3  15       77.44       89.32     12.27 o 
  -2  -3  15        7.26       21.25      8.35 o 
  -1  -3  15      134.51      136.20     13.44 o 
   0  -3  15       11.50        7.28      6.43 o 
   1  -3  15       17.58       47.99     16.19 o 
   2  -3  15       72.82       70.56     21.10 o 
   3  -3  15       52.08       23.01     17.97 o 
   4  -3  15       51.38       56.47     21.73 o 
  -6  -2  15       28.57       67.43     18.32 o 
  -5  -2  15       61.38       55.75     14.56 o 
  -4  -2  15       20.59        9.64      9.62 o 
  -3  -2  15       13.66        2.73      7.16 o 
  -2  -2  15      247.14      250.13     16.78 o 
  -1  -2  15       62.97       66.28      9.53 o 
   0  -2  15       27.73       26.30      7.44 o 
   1  -2  15        4.19        5.16     13.26 o 
   2  -2  15       66.01       92.16     21.93 o 
   3  -2  15       22.65       23.84     16.06 o 
   4  -2  15       31.57       27.85     17.34 o 
  -6  -1  15       10.27       25.63     16.92 o 
  -5  -1  15      118.76      115.50     18.34 o 
  -4  -1  15       96.70       61.82     19.25 o 
  -3  -1  15        1.71        2.45      8.14 o 
  -2  -1  15      441.17      525.76     40.63 o 
  -1  -1  15        1.58        4.79      7.53 o 
   0  -1  15       75.19       85.51     13.84 o 
   1  -1  15       53.93       68.07     19.76 o 
   2  -1  15      109.33      103.00     22.95 o 
   3  -1  15       23.95       29.32     17.40 o 
   4  -1  15       19.22        7.90     15.74 o 
  -5   0  15       43.39       66.73     24.98 o 
  -4   0  15       42.97       40.28     20.33 o 
  -3   0  15        0.54        3.12      8.66 o 
  -2   0  15       38.11       45.84     11.09 o 
  -1   0  15       48.84       65.88     21.83 o 
   0   0  15       15.33       14.25      7.75 o 
   1   0  15       27.47       24.41     16.95 o 
   2   0  15       42.31       53.54     18.29 o 
   3   0  15        4.50       11.86     18.42 o 
   4   0  15        1.67       -0.32     15.42 o 
  -5   1  15        5.57        1.21     20.01 o 
  -4   1  15       80.29      112.18     26.45 o 
  -3   1  15       33.10       38.76     11.58 o 
  -2   1  15        6.95       -4.56      8.91 o 
  -1   1  15       92.61       94.03     14.66 o 
   0   1  15       12.45        0.96      7.55 o 
   1   1  15       34.89       49.91     19.12 o 
   2   1  15       17.17        5.10     14.53 o 
   3   1  15       34.53       36.52     20.91 o 
   4   1  15        3.80       -1.21     16.89 o 
  -5   2  15        3.54        9.75     18.87 o 
  -4   2  15       20.96       47.04     21.67 o 
  -3   2  15       32.26       45.25     20.14 o 
  -2   2  15       11.93       12.86      8.74 o 
  -1   2  15        4.82        0.33      8.24 o 
   0   2  15       10.88       43.30     48.63 o 
   1   2  15        7.20        0.32     11.92 o 
   2   2  15        0.43       -8.92     12.11 o 
   3   2  15       57.65       39.84     18.87 o 
  -4   3  15       10.67        4.02     19.69 o 
  -3   3  15       83.72      114.03     26.77 o 
  -2   3  15       25.37       32.38     17.85 o 
  -1   3  15        0.20       10.26     14.09 o 
   0   3  15        0.05       -4.72      7.94 o 
   1   3  15        0.06       -0.76     13.58 o 
   2   3  15       41.10       36.58     16.76 o 
  -3   4  15        5.71        8.80     16.13 o 
  -2   4  15       10.15       19.12     16.25 o 
  -1   4  15        5.12       10.13     12.49 o 
   0   4  15        0.13        5.10     12.49 o 
  -2  -8  16       12.30       21.42     16.19 o 
  -1  -8  16        0.55        1.39     11.19 o 
   0  -8  16        1.94        9.24     17.97 o 
   1  -8  16       16.00       43.47     16.06 o 
  -3  -7  16       16.71       13.38     14.79 o 
  -2  -7  16        7.36       15.82     10.09 o 
  -1  -7  16        2.13       12.33      8.83 o 
   0  -7  16        6.02        0.45     20.33 o 
   1  -7  16       24.06       50.86     16.89 o 
   2  -7  16        3.81       17.91     12.81 o 
   3  -7  16        8.53       18.61     15.68 o 
  -4  -6  16       11.34       10.26     13.83 o 
  -3  -6  16       32.95       28.94     15.87 o 
  -2  -6  16        1.56        8.63      8.72 o 
  -1  -6  16        1.34        1.31     10.74 o 
   0  -6  16        1.03        1.78     11.41 o 
   1  -6  16        1.72        0.19     11.15 o 
   2  -6  16       22.49       18.23     15.74 o 
   3  -6  16        3.23       14.66     15.62 o 
  -5  -5  16       16.72       17.85     17.53 o 
  -4  -5  16        8.38       24.92     16.89 o 
  -3  -5  16       53.70       39.33     16.57 o 
  -2  -5  16       37.82       39.57     11.26 o 
  -1  -5  16       26.39       26.96     10.36 o 
   0  -5  16        4.23       -0.32     11.98 o 
   1  -5  16       16.28       16.95     13.38 o 
   2  -5  16       38.84       38.82     16.00 o 
   3  -5  16       11.87        8.16     15.62 o 
   4  -5  16        2.59        7.07     15.68 o 
  -5  -4  16       11.17       13.26     15.68 o 
  -4  -4  16       34.59       65.78     23.01 o 
  -3  -4  16        9.43       13.68     10.13 o 
  -2  -4  16       69.55       74.15     14.00 o 
  -1  -4  16       62.29       78.41     13.36 o 
   0  -4  16       27.04       22.44      9.06 o 
   1  -4  16        6.55       17.91     15.74 o 
   2  -4  16       21.04       15.11     17.15 o 
   3  -4  16       53.19       77.95     22.69 o 
   4  -4  16       10.30       -2.23     16.44 o 
  -5  -3  16        3.29        8.87     11.44 o 
  -4  -3  16       74.37       88.69     16.76 o 
  -3  -3  16      187.88      182.24     16.73 o 
  -2  -3  16      333.71      418.93     23.41 o 
  -1  -3  16       63.69       56.51     10.32 o 
   0  -3  16        6.54        2.03      6.45 o 
   1  -3  16        8.22        1.21     12.36 o 
   2  -3  16       47.75       43.60     19.38 o 
   3  -3  16       21.40       17.59     17.59 o 
   4  -3  16       17.60        7.07     16.32 o 
  -5  -2  16        8.54        5.15     11.82 o 
  -4  -2  16       19.07       16.09     10.04 o 
  -3  -2  16      184.24      143.34     14.56 o 
  -2  -2  16       22.58       23.17      8.02 o 
  -1  -2  16       25.28       18.35      7.65 o 
   0  -2  16      167.32      166.28     13.52 o 
   1  -2  16        3.73       15.68     15.87 o 
   2  -2  16       44.94       39.64     17.78 o 
   3  -2  16        9.43       -3.63     14.34 o 
   4  -2  16       23.33        7.27     18.29 o 
  -5  -1  16       15.34       32.89     15.31 o 
  -4  -1  16       20.71       24.54     16.25 o 
  -3  -1  16       20.88       32.37     10.45 o 
  -2  -1  16       32.02       49.63     12.23 o 
  -1  -1  16       84.70      124.47     15.97 o 
   0  -1  16       66.22       75.46     13.04 o 
   1  -1  16        5.57        6.37     14.91 o 
   2  -1  16       11.89        2.87     14.98 o 
   3  -1  16       17.10        2.42     16.95 o 
   4  -1  16        5.21      -17.72     14.15 o 
  -5   0  16       21.59       21.80     19.12 o 
  -4   0  16       57.72       70.49     24.16 o 
  -3   0  16        1.71        7.91      9.60 o 
  -2   0  16       64.38       63.47     13.28 o 
  -1   0  16       69.81       85.59     13.83 o 
   0   0  16       49.03       43.32     12.05 o 
   1   0  16       50.43       37.92     19.82 o 
   2   0  16        8.18      -11.54     15.62 o 
   3   0  16       29.37       29.51     17.40 o 
  -4   1  16       65.15      118.36     28.75 o 
  -3   1  16       57.29       56.31     12.94 o 
  -2   1  16       29.81       39.68     11.62 o 
  -1   1  16       67.06       69.21     13.12 o 
   0   1  16        8.71        8.66     10.39 o 
   1   1  16        5.44        1.72     15.81 o 
   2   1  16       10.67        5.86     14.40 o 
   3   1  16        6.10        4.21     18.61 o 
  -4   2  16       59.61      112.62     28.55 o 
  -3   2  16       50.38       66.61     23.65 o 
  -2   2  16        0.13        5.23      8.49 o 
  -1   2  16        1.88        1.52      7.63 o 
   0   2  16       26.23       33.05     11.32 o 
   1   2  16       27.36       39.01     18.55 o 
   2   2  16       27.06       40.54     19.38 o 
  -3   3  16       33.96       60.74     22.12 o 
  -2   3  16        3.47        3.31     14.15 o 
  -1   3  16        0.06        5.04     14.79 o 
   0   3  16       11.23       19.95     16.44 o 
   1   3  16        0.51       -8.99     12.68 o 
  -1  -8  17        5.83       11.06     10.34 o 
   0  -8  17        5.23       18.29     17.21 o 
  -3  -7  17        0.18      -11.03     13.38 o 
  -2  -7  17        4.60       12.43      9.36 o 
  -1  -7  17       20.88       25.00     13.74 o 
   0  -7  17        1.72       18.23     21.48 o 
   1  -7  17       21.40       25.81     15.23 o 
   2  -7  17       14.93       37.92     16.70 o 
  -3  -6  17       15.69       25.81     16.06 o 
  -2  -6  17        0.10        6.38      9.63 o 
  -1  -6  17       36.63       57.06     20.97 o 
   0  -6  17       10.89       15.23     12.75 o 
   1  -6  17       26.38       55.20     17.78 o 
   2  -6  17        6.38       17.97     16.13 o 
  -4  -5  17        7.24        5.29     13.26 o 
  -3  -5  17       47.95       77.70     21.10 o 
  -2  -5  17       34.36       17.21      9.28 o 
  -1  -5  17        1.60       -3.29      8.44 o 
   0  -5  17       17.02       17.78     13.19 o 
   1  -5  17        2.58        0.89     12.30 o 
   2  -5  17       19.30       28.17     17.02 o 
   3  -5  17       13.19        4.08     17.08 o 
  -4  -4  17       16.74       11.73     16.70 o 
  -3  -4  17      129.19      159.90     36.33 o 
  -2  -4  17       36.94       41.33     11.90 o 
  -1  -4  17        1.41        1.16      8.45 o 
   0  -4  17       20.36       33.97     14.98 o 
   1  -4  17        2.34        3.51     14.85 o 
   2  -4  17       21.03       18.80     15.11 o 
   3  -4  17       25.39       32.06     18.99 o 
  -4  -3  17       12.05       14.03     12.51 o 
  -3  -3  17        0.48        4.76      8.31 o 
  -2  -3  17        0.73       -3.67      7.09 o 
  -1  -3  17       29.48       31.34      9.20 o 
   0  -3  17        3.61        8.60     11.98 o 
   1  -3  17        5.21       18.23     16.06 o 
   2  -3  17        1.00       -4.02     14.66 o 
   3  -3  17       20.34       19.82     18.04 o 
  -4  -2  17       43.98       42.81     13.99 o 
  -3  -2  17       45.84       56.06     10.77 o 
  -2  -2  17      181.68      196.25     16.30 o 
  -1  -2  17       84.68       87.28     11.65 o 
   0  -2  17        8.83       18.61     14.47 o 
   1  -2  17        1.11        6.25     15.04 o 
   2  -2  17        0.48       -0.32     14.85 o 
   3  -2  17       12.84        1.40     16.06 o 
  -3  -1  17       17.18       16.67      9.26 o 
  -2  -1  17       81.30      107.00     16.13 o 
  -1  -1  17       39.66       46.98     12.48 o 
   0  -1  17       41.33       38.18     16.89 o 
   1  -1  17       10.01        3.44     15.55 o 
   2  -1  17        1.10       15.55     16.13 o 
   3  -1  17        2.01       -3.95     15.11 o 
  -4   0  17       10.18       13.89     18.67 o 
  -3   0  17       27.13       34.58     12.01 o 
  -2   0  17       75.99       81.79     14.90 o 
  -1   0  17       57.60       56.34     12.71 o 
   0   0  17       15.95        2.80     12.05 o 
   1   0  17       24.29       20.59     19.06 o 
   2   0  17        0.64        7.71     14.28 o 
  -3   1  17       13.01       22.34     10.90 o 
  -2   1  17        4.97        5.73      9.08 o 
  -1   1  17       36.88       62.69     13.04 o 
   0   1  17       17.78       25.49     17.34 o 
   1   1  17       15.60       14.02     14.91 o 
   2   1  17        0.46       17.78     18.93 o 
  -2   2  17       23.15       35.37     18.87 o 
  -1   2  17       33.34       51.52     12.30 o 
   0   2  17        9.14       20.08     15.62 o 
   1   2  17        0.74       -4.53     14.79 o 
  -1  -7  18        5.35       17.50     11.02 o 
   0  -7  18       23.83       75.34     25.49 o 
  -3  -6  18        6.88        8.60     13.45 o 
  -2  -6  18        4.26       12.77      9.90 o 
  -1  -6  18       14.03       18.95     10.69 o 
   0  -6  18        7.26        6.50     11.54 o 
   1  -6  18       18.07       44.93     17.72 o 
  -3  -5  18        5.87       11.59     10.49 o 
  -2  -5  18        2.44        0.67     11.44 o 
  -1  -5  18        9.40       14.40     10.77 o 
   0  -5  18        9.91        7.20     13.70 o 
   1  -5  18       21.11       38.62     17.08 o 
   2  -5  18       22.37       12.30     16.32 o 
  -4  -4  18        0.67       -0.38     16.06 o 
  -3  -4  18        0.55       10.72      9.63 o 
  -2  -4  18       57.06       54.19     23.61 o 
  -1  -4  18       11.15       29.63     11.31 o 
   0  -4  18        8.66       23.97     15.11 o 
   1  -4  18        1.97        1.40     13.83 o 
   2  -4  18       20.49       37.48     18.23 o 
  -4  -3  18       10.01       10.27     12.47 o 
  -3  -3  18       29.03       29.34      9.68 o 
  -2  -3  18      130.52      124.18     14.70 o 
  -1  -3  18       20.95       27.41      9.18 o 
   0  -3  18        1.00        2.10     11.47 o 
   1  -3  18       20.45       17.08     15.62 o 
   2  -3  18       18.62       18.55     16.32 o 
  -4  -2  18        1.23       56.75     54.94 o 
  -3  -2  18        1.04        6.34      7.85 o 
  -2  -2  18        3.00       -1.48      6.69 o 
  -1  -2  18       12.69       24.75      8.62 o 
   0  -2  18        1.27        7.97     13.19 o 
   1  -2  18       10.81       24.47     15.74 o 
   2  -2  18        2.59        2.04     16.44 o 
  -3  -1  18       14.00       10.39      9.23 o 
  -2  -1  18       12.82       19.18      9.16 o 
  -1  -1  18       40.31       49.57     12.68 o 
   0  -1  18       22.24       40.86     18.23 o 
   1  -1  18        0.48        7.14     15.93 o 
   2  -1  18        2.69        7.97     17.97 o 
  -3   0  18        8.65       23.07     19.18 o 
  -2   0  18       10.96       13.44     10.40 o 
  -1   0  18       53.40       61.83     13.16 o 
   0   0  18       18.06       25.24     16.51 o 
   1   0  18        0.09       11.35     16.19 o 
  -2   1  18       17.92       29.51     11.27 o 
  -1   1  18       22.13       27.94     11.40 o 
   0   1  18        5.48        4.65     14.98 o 
  -2  -5  19       20.20       24.29     11.04 o 
  -1  -5  19       38.76       36.20     21.54 o 
   0  -5  19        6.42       21.10     15.74 o 
  -2  -4  19        0.74        8.05      9.18 o 
  -1  -4  19        0.18        5.16     14.09 o 
   0  -4  19       27.32       23.84     16.51 o 
   1  -4  19       18.29       14.91     15.04 o 
  -3  -3  19        1.22        3.70     11.58 o 
  -2  -3  19        0.72        8.81      8.21 o 
  -1  -3  19       17.65       40.35     10.54 o 
   0  -3  19       47.58       46.97     18.29 o 
   1  -3  19        2.80        9.75     16.76 o 
  -2  -2  19        4.42       56.69     30.76 o 
  -1  -2  19       49.44       56.87     10.83 o 
   0  -2  19        5.77       18.99     15.62 o 
   1  -2  19        7.85       26.20     17.66 o 
  -2  -1  19        5.79        8.62      8.65 o 
  -1  -1  19       12.89       20.41     10.10 o 
   0  -1  19       14.98        4.59     13.45 o 
                                                 
